# Supplementary material for: Bis[(1RS,2RS)-4,4′-(1-aza­niumyl-2-hy­droxy­ethane-1,2-di­yl)dipyridinium] tris­[tetra­chloridopalladate(II)]
Source: Acta Crystallogr Sect E Struct Rep Online. 2012 Dec 22;69(Pt 1):m65–6. doi: 10.1107/S1600536812050817 (PMC3588234; doi:10.1107/S1600536812050817)
Supplement: Supplementary file 1 [file e-69-00m65-sup1.cif]

##############################################################################
#                                                                            #
# This CIF contains the data in a paper accepted for publication in          #
# Acta Crystallographica Section E. It conforms to the requirements of       #
# Notes for Authors for Acta Crystallographica Section E, and has been       #
# peer reviewed under the auspices of the IUCr Commission on Journals.       #
#                                                                            #
# Full details of the Crystallographic Information File format               #
# are given in the paper "The Crystallographic Information File (CIF):       #
# a New Standard Archive File for Crystallography" by S. R. Hall, F. H.      #
# Allen and I. D. Brown [Acta Cryst. (1991), A47, 655-685].                  #
#                                                                            #
# The current version of the core CIF dictionary is obtainable from          #
# ftp://ftp.iucr.org/pub/cif_core.dic.                                       #
#                                                                            #
# Software is freely available for graphical display of the structure(s)     #
# in this CIF. For information consult the CIF software page                 #
# http://www.iucr.org/resources/cif/software.                                #
#                                                                            #
# This file may be used for bona fide research purposes within the           #
# scientific community so long as proper attribution is given to the journal # 
# article from which it was obtained.                                        #
#                                                                            #
##############################################################################
data_I
_audit_creation_method     SHELXL-97
_chemical_name_systematic
;
Bis[(1<i>RS</i>,2<i>RS</i>)-4,4'-(1-azaniumyl-2-hydroxyethane-1,2-
diyl)dipyridinium] tris[tetrachloridopalladate(II)]
;
_chemical_name_common     ?
_chemical_formula_moiety     '2(C12 H16 N3 O 3+), 3(Cl4 Pd 2-)'
_chemical_formula_sum     'C24 H32 Cl12 N6 O2 Pd3'
_chemical_formula_iupac     '(C12 H16 N3 O)2 [Pd Cl4]3'
_chemical_formula_weight     1181.16
_chemical_melting_point     ?
_symmetry_cell_setting     triclinic
_symmetry_space_group_name_H-M     'P -1'
_symmetry_space_group_name_Hall     '-P 1'
loop_
    _symmetry_equiv_pos_as_xyz
    'x, y, z'
    '-x, -y, -z'
_cell_length_a     7.6970(7)
_cell_length_b     7.7339(7)
_cell_length_c     15.7254(13)
_cell_angle_alpha     84.541(2)
_cell_angle_beta     81.314(2)
_cell_angle_gamma     78.7170(10)
_cell_volume     905.40(14)
_cell_formula_units_Z     1
_cell_measurement_reflns_used     3544
_cell_measurement_theta_min     2.72
_cell_measurement_theta_max     28.20
_cell_measurement_temperature     100(2)
_exptl_crystal_description     'rectangular prism'
_exptl_crystal_colour     red
_exptl_crystal_size_max     0.29
_exptl_crystal_size_mid     0.22
_exptl_crystal_size_min     0.17
_exptl_crystal_density_diffrn     2.166
_exptl_crystal_density_meas     ?
_exptl_crystal_density_method     'not measured'
_exptl_crystal_F_000     576
_exptl_absorpt_coefficient_mu     2.396
_exptl_absorpt_correction_type     multi-scan
_exptl_absorpt_process_details     '(SADABS; Sheldrick, 1996)'
_exptl_absorpt_correction_T_min     0.5433
_exptl_absorpt_correction_T_max     0.6862
_exptl_special_details
;
Spectroscopic and TGA data for the title compound:
IR(KBr, cm^-1^): 3440, 3211,
3064, 2937, 2888, 1669, 1630, 1509, 1421, 1358, 1294, 999, 832.
TGA: Calcd. for HCl: 3.08. Found: 3.26% (303--448 K);
Calcd. for PdCl~2~: 15.49. Found: 15.85% (448--523 K).
;
_diffrn_ambient_temperature     100(2)
_diffrn_radiation_type     MoK\a
_diffrn_radiation_wavelength     0.71073
_diffrn_radiation_source     'fine-focus sealed tube'
_diffrn_radiation_monochromator     graphite
_diffrn_measurement_device_type     'Bruker SMART CCD area-detector'
_diffrn_measurement_method     'phi and omega scans'
_diffrn_detector_area_resol_mean     ?
_diffrn_reflns_number     5043
_diffrn_reflns_av_R_equivalents     0.0190
_diffrn_reflns_av_sigmaI/netI     0.0343
_diffrn_reflns_theta_min     1.31
_diffrn_reflns_theta_max     25.00
_diffrn_reflns_theta_full     25.00
_diffrn_measured_fraction_theta_max     0.987
_diffrn_measured_fraction_theta_full     0.987
_diffrn_reflns_limit_h_min     -9
_diffrn_reflns_limit_h_max     7
_diffrn_reflns_limit_k_min     -9
_diffrn_reflns_limit_k_max     9
_diffrn_reflns_limit_l_min     -16
_diffrn_reflns_limit_l_max     18
_diffrn_standards_number     ?
_diffrn_standards_interval_count     ?
_diffrn_standards_interval_time     ?
_diffrn_standards_decay_%     ?
_refine_special_details
;
Refinement of <i>F</i>^2^ against ALL reflections. The weighted <i>R</i>-factor
<i>wR</i> and goodness of fit <i>S</i> are based on <i>F</i>^2^, conventional
<i>R</i>-factors <i>R</i> are based on <i>F</i>, with <i>F</i> set to zero for
negative <i>F</i>^2^. The threshold expression of <i>F</i>^2^ >
\s(<i>F</i>^2^) is used only for calculating <i>R</i>-factors(gt) <i>etc</i>.
and is not relevant to the choice of reflections for refinement.
<i>R</i>-factors based on <i>F</i>^2^ are statistically about twice as large
as those based on <i>F</i>, and <i>R</i>- factors based on ALL data will be
even larger.
;
_reflns_number_total     3143
_reflns_number_gt     2927
_reflns_threshold_expression     I>2sigma(I)
_refine_ls_structure_factor_coef     Fsqd
_refine_ls_matrix_type     full
_refine_ls_R_factor_all     0.0349
_refine_ls_R_factor_gt     0.0317
_refine_ls_wR_factor_gt     0.0748
_refine_ls_wR_factor_ref     0.0766
_refine_ls_goodness_of_fit_ref     1.072
_refine_ls_restrained_S_all     1.071
_refine_ls_number_reflns     3143
_refine_ls_number_parameters     232
_refine_ls_number_restraints     6
_refine_ls_hydrogen_treatment     mixed
_refine_ls_weighting_scheme     calc
_refine_ls_weighting_details
         'calc w=1/[\s^2^(Fo^2^)+(0.0322P)^2^+2.1607P] where P=(Fo^2^+2Fc^2^)/3'
_atom_sites_solution_hydrogens     geom
_atom_sites_solution_primary     direct
_atom_sites_solution_secondary     difmap
_refine_ls_shift/su_max     0.000
_refine_ls_shift/su_mean     0.000
_refine_diff_density_max     1.230
_refine_diff_density_min     -0.477
_refine_ls_extinction_method     none
_refine_ls_extinction_coef     ?
loop_
    _atom_type_symbol
    _atom_type_description
    _atom_type_scat_dispersion_real
    _atom_type_scat_dispersion_imag
    _atom_type_scat_source
    'C' 'C' 0.0033 0.0016
                         'International Tables Vol C Tables 4.2.6.8 and 6.1.1.4'
    'H' 'H' 0.0000 0.0000
                         'International Tables Vol C Tables 4.2.6.8 and 6.1.1.4'
    'N' 'N' 0.0061 0.0033
                         'International Tables Vol C Tables 4.2.6.8 and 6.1.1.4'
    'Cl' 'Cl' 0.1484 0.1585
                         'International Tables Vol C Tables 4.2.6.8 and 6.1.1.4'
    'Pd' 'Pd' -0.9988 1.0072
                         'International Tables Vol C Tables 4.2.6.8 and 6.1.1.4'
    'O' 'O' 0.0106 0.0060
                         'International Tables Vol C Tables 4.2.6.8 and 6.1.1.4'
_computing_data_collection     'SMART (Bruker, 2000)'
_computing_cell_refinement     'SAINT-Plus (Bruker, 2001)'
_computing_data_reduction     'SAINT-Plus (Bruker, 2001)'
_computing_structure_solution     'SHELXS97 (Sheldrick, 2008)'
_computing_structure_refinement     'SHELXL97 (Sheldrick, 2008)'
_computing_molecular_graphics
             'ORTEP-3 (Farrugia, 2012) and Mercury (Macrae <i>et al.</i>, 2008)'
_computing_publication_material     'publCIF (Westrip, 2010)'
loop_
    _atom_site_type_symbol
    _atom_site_label
    _atom_site_fract_x
    _atom_site_fract_y
    _atom_site_fract_z
    _atom_site_U_iso_or_equiv
    _atom_site_thermal_displace_type
    _atom_site_calc_flag
    _atom_site_refinement_flags
    _atom_site_occupancy
    _atom_site_disorder_assembly
    _atom_site_disorder_group
    O O1 -0.0806(4) 0.6561(4) 0.14345(19) 0.0254(10) Uani d D 1.000 . .
    N N1 -0.3332(5) 0.8197(5) 0.2757(2) 0.0243(12) Uani d D 1.000 . .
    N N2 0.1298(5) 0.3847(5) 0.4127(2) 0.0229(11) Uani d D 1.000 . .
    N N3 -0.2750(5) 1.2478(5) 0.0153(2) 0.0209(11) Uani d D 1.000 . .
    C C1 -0.1380(6) 0.8184(6) 0.2689(3) 0.0240(12) Uani d . 1.000 . .
    C C2 -0.0541(6) 0.8136(6) 0.1750(3) 0.0255(12) Uani d . 1.000 . .
    C C3 -0.1379(6) 0.9732(6) 0.1205(3) 0.0221(12) Uani d . 1.000 . .
    C C4 -0.2352(6) 0.9472(6) 0.0571(3) 0.0269(14) Uani d . 1.000 . .
    C C5 -0.3016(6) 1.0887(6) 0.0040(3) 0.0250(12) Uani d . 1.000 . .
    C C6 -0.1864(6) 1.2805(6) 0.0775(3) 0.0239(12) Uani d . 1.000 . .
    C C7 -0.1160(6) 1.1430(6) 0.1307(3) 0.0219(12) Uani d . 1.000 . .
    C C8 -0.0458(6) 0.6609(6) 0.3204(3) 0.0229(12) Uani d . 1.000 . .
    C C9 -0.1047(6) 0.5003(6) 0.3334(3) 0.0259(12) Uani d . 1.000 . .
    C C10 -0.0142(6) 0.3628(6) 0.3807(3) 0.0233(12) Uani d . 1.000 . .
    C C11 0.1937(6) 0.5346(6) 0.4001(3) 0.0226(12) Uani d . 1.000 . .
    C C12 0.1067(6) 0.6767(6) 0.3539(3) 0.0234(12) Uani d . 1.000 . .
    Pd Pd1 0.50000 1.00000 0.50000 0.01650(10)
                                             Uani d S 1.000 . .
    Cl Cl1 0.53138(14) 0.71363(13) 0.46422(7) 0.0220(3) Uani d . 1.000 . .
    Cl Cl2 0.19678(14) 1.02190(13) 0.52122(7) 0.0250(3) Uani d . 1.000 . .
    Pd Pd2 0.39126(4) 0.32273(4) 0.19078(2) 0.01580(10)
                                                      Uani d . 1.000 . .
    Cl Cl3 0.56147(14) 0.25575(14) 0.30002(7) 0.0247(3) Uani d . 1.000 . .
    Cl Cl4 0.30607(16) 0.05224(14) 0.21810(8) 0.0300(3) Uani d . 1.000 . .
    Cl Cl5 0.23446(15) 0.37787(13) 0.07476(7) 0.0241(3) Uani d . 1.000 . .
    Cl Cl6 0.46316(15) 0.60016(13) 0.16265(7) 0.0261(3) Uani d . 1.000 . .
    H H1 -0.12040 0.92890 0.29190 0.0290 Uiso c R 1.000 . .
    H H1' 0.014(4) 0.584(5) 0.130(3) 0.0380 Uiso d D 1.000 . .
    H H1A -0.391(6) 0.924(3) 0.265(3) 0.0360 Uiso d D 1.000 . .
    H H1B -0.361(7) 0.742(5) 0.247(3) 0.0360 Uiso d D 1.000 . .
    H H1C -0.374(7) 0.788(7) 0.3275(12) 0.0360 Uiso d D 1.000 . .
    H H2 0.07710 0.81200 0.17130 0.0300 Uiso c R 1.000 . .
    H H2' 0.175(6) 0.299(4) 0.444(3) 0.0350 Uiso d D 1.000 . .
    H H3' -0.309(6) 1.338(4) -0.016(3) 0.0310 Uiso d D 1.000 . .
    H H4 -0.25600 0.83250 0.05030 0.0320 Uiso c R 1.000 . .
    H H5 -0.36640 1.07190 -0.04050 0.0300 Uiso c R 1.000 . .
    H H6 -0.17290 1.39760 0.08450 0.0290 Uiso c R 1.000 . .
    H H7 -0.05210 1.16390 0.17470 0.0260 Uiso c R 1.000 . .
    H H9 -0.20700 0.48570 0.30960 0.0310 Uiso c R 1.000 . .
    H H10 -0.05410 0.25300 0.39050 0.0280 Uiso c R 1.000 . .
    H H11 0.29880 0.54330 0.42300 0.0280 Uiso c R 1.000 . .
    H H12 0.15060 0.78450 0.34500 0.0280 Uiso c R 1.000 . .
loop_
    _atom_site_aniso_label
    _atom_site_aniso_U_11
    _atom_site_aniso_U_22
    _atom_site_aniso_U_33
    _atom_site_aniso_U_12
    _atom_site_aniso_U_13
    _atom_site_aniso_U_23
    O1 0.0310(18) 0.0191(15) 0.0257(17) -0.0019(13) -0.0048(14) -0.0037(13)
    N1 0.023(2) 0.025(2) 0.022(2) 0.0003(16) -0.0014(16) 0.0011(16)
    N2 0.022(2) 0.0226(19) 0.0203(19) 0.0029(15) -0.0056(15) 0.0074(15)
    N3 0.0170(18) 0.0227(19) 0.0197(19) -0.0009(15) -0.0016(15) 0.0078(15)
    C1 0.022(2) 0.026(2) 0.025(2) -0.0060(18) -0.0078(18) 0.0033(19)
    C2 0.022(2) 0.026(2) 0.028(2) -0.0038(18) -0.0023(19) -0.0030(19)
    C3 0.022(2) 0.025(2) 0.019(2) -0.0064(18) -0.0026(18) 0.0042(18)
    C4 0.036(3) 0.021(2) 0.025(2) -0.009(2) -0.005(2) 0.0004(18)
    C5 0.026(2) 0.032(2) 0.020(2) -0.011(2) -0.0088(19) 0.0037(19)
    C6 0.029(2) 0.022(2) 0.021(2) -0.0080(19) -0.0011(19) 0.0007(18)
    C7 0.022(2) 0.029(2) 0.018(2) -0.0110(18) -0.0060(17) 0.0006(18)
    C8 0.024(2) 0.023(2) 0.022(2) -0.0039(18) -0.0070(18) 0.0019(18)
    C9 0.029(2) 0.023(2) 0.028(2) -0.0077(19) -0.010(2) 0.0029(19)
    C10 0.025(2) 0.018(2) 0.026(2) -0.0040(18) -0.0014(19) -0.0009(18)
    C11 0.018(2) 0.030(2) 0.019(2) -0.0020(18) -0.0055(18) 0.0026(18)
    C12 0.022(2) 0.026(2) 0.023(2) -0.0082(18) -0.0049(18) 0.0052(18)
    Pd1 0.0180(2) 0.0144(2) 0.0185(2) -0.0050(2) -0.0073(2) 0.0038(2)
    Cl1 0.0290(6) 0.0162(5) 0.0224(5) -0.0075(4) -0.0071(4) 0.0026(4)
    Cl2 0.0193(5) 0.0206(5) 0.0357(6) -0.0063(4) -0.0081(4) 0.0079(4)
    Pd2 0.0177(2) 0.0147(2) 0.0151(2) -0.00230(10)
                                                 -0.00440(10)
                                                            0.00000(10)
    Cl3 0.0261(6) 0.0283(5) 0.0216(5) -0.0071(4) -0.0102(4) 0.0034(4)
    Cl4 0.0375(6) 0.0182(5) 0.0389(7) -0.0095(5) -0.0204(5) 0.0085(5)
    Cl5 0.0303(6) 0.0203(5) 0.0245(5) -0.0067(4) -0.0132(4) 0.0031(4)
    Cl6 0.0338(6) 0.0204(5) 0.0286(6) -0.0114(4) -0.0137(5) 0.0039(4)
_geom_special_details
;
 Bond distances, angles etc. have been calculated using the
 rounded fractional coordinates. All su's are estimated
 from the variances of the (full) variance-covariance matrix.
 The cell esds are taken into account in the estimation of
 distances, angles and torsion angles
;
loop_
    _geom_bond_atom_site_label_1
    _geom_bond_atom_site_label_2
    _geom_bond_site_symmetry_1
    _geom_bond_site_symmetry_2
    _geom_bond_distance
    _geom_bond_publ_flag
    Pd1 Cl2 . . 2.2821(11) no
    Pd1 Cl1 . 2_676 2.2950(10) no
    Pd1 Cl1 . . 2.2950(10) no
    Pd1 Cl2 . 2_676 2.2821(11) no
    Pd2 Cl4 . . 2.2960(12) no
    Pd2 Cl5 . . 2.2985(12) no
    Pd2 Cl3 . . 2.2760(12) no
    Pd2 Cl6 . . 2.3056(11) no
    O1 C2 . . 1.419(6) no
    O1 H1' . . 0.84(4) no
    N1 C1 . . 1.488(6) no
    N2 C10 . . 1.330(6) no
    N2 C11 . . 1.332(6) no
    N3 C5 . . 1.319(6) no
    N3 C6 . . 1.342(6) no
    N1 H1C . . 0.86(2) no
    N1 H1A . . 0.86(3) no
    N1 H1B . . 0.86(4) no
    N2 H2' . . 0.84(4) no
    N3 H3' . . 0.84(4) no
    C1 C2 . . 1.521(7) no
    C1 C8 . . 1.514(7) no
    C2 C3 . . 1.526(7) no
    C3 C4 . . 1.385(7) no
    C3 C7 . . 1.383(6) no
    C4 C5 . . 1.376(7) no
    C6 C7 . . 1.366(7) no
    C8 C9 . . 1.391(7) no
    C8 C12 . . 1.388(7) no
    C9 C10 . . 1.373(7) no
    C11 C12 . . 1.375(7) no
    C1 H1 . . 1.0000 no
    C2 H2 . . 1.0000 no
    C4 H4 . . 0.9500 no
    C5 H5 . . 0.9500 no
    C6 H6 . . 0.9500 no
    C7 H7 . . 0.9500 no
    C9 H9 . . 0.9500 no
    C10 H10 . . 0.9500 no
    C11 H11 . . 0.9500 no
    C12 H12 . . 0.9500 no
loop_
    _geom_angle_atom_site_label_1
    _geom_angle_atom_site_label_2
    _geom_angle_atom_site_label_3
    _geom_angle_site_symmetry_1
    _geom_angle_site_symmetry_2
    _geom_angle_site_symmetry_3
    _geom_angle
    _geom_angle_publ_flag
    Cl1 Pd1 Cl2 2_676 . 2_676 89.74(4) no
    Cl1 Pd1 Cl2 . . 2_676 90.26(4) no
    Cl1 Pd1 Cl2 . . . 89.74(4) no
    Cl1 Pd1 Cl1 . . 2_676 180.00 no
    Cl1 Pd1 Cl2 2_676 . . 90.26(4) no
    Cl2 Pd1 Cl2 . . 2_676 180.00 no
    Cl4 Pd2 Cl5 . . . 89.59(4) no
    Cl3 Pd2 Cl6 . . . 92.45(4) no
    Cl3 Pd2 Cl4 . . . 89.51(4) no
    Cl4 Pd2 Cl6 . . . 177.33(4) no
    Cl5 Pd2 Cl6 . . . 88.58(4) no
    Cl3 Pd2 Cl5 . . . 176.06(4) no
    C2 O1 H1' . . . 114(3) no
    C10 N2 C11 . . . 123.0(4) no
    C5 N3 C6 . . . 123.1(4) no
    C1 N1 H1C . . . 110(4) no
    C1 N1 H1A . . . 111(3) no
    H1A N1 H1B . . . 113(4) no
    C1 N1 H1B . . . 115(4) no
    H1B N1 H1C . . . 102(5) no
    H1A N1 H1C . . . 106(5) no
    C10 N2 H2' . . . 115(3) no
    C11 N2 H2' . . . 122(3) no
    C6 N3 H3' . . . 113(3) no
    C5 N3 H3' . . . 124(3) no
    N1 C1 C8 . . . 111.3(4) no
    C2 C1 C8 . . . 109.4(4) no
    N1 C1 C2 . . . 110.0(4) no
    O1 C2 C3 . . . 109.6(4) no
    O1 C2 C1 . . . 107.9(4) no
    C1 C2 C3 . . . 111.6(4) no
    C2 C3 C7 . . . 122.2(4) no
    C4 C3 C7 . . . 118.7(4) no
    C2 C3 C4 . . . 119.1(4) no
    C3 C4 C5 . . . 119.5(4) no
    N3 C5 C4 . . . 119.6(4) no
    N3 C6 C7 . . . 119.1(4) no
    C3 C7 C6 . . . 120.0(4) no
    C1 C8 C9 . . . 122.8(4) no
    C9 C8 C12 . . . 118.9(4) no
    C1 C8 C12 . . . 118.3(4) no
    C8 C9 C10 . . . 119.6(4) no
    N2 C10 C9 . . . 119.4(4) no
    N2 C11 C12 . . . 119.7(4) no
    C8 C12 C11 . . . 119.3(4) no
    C8 C1 H1 . . . 109.00 no
    N1 C1 H1 . . . 109.00 no
    C2 C1 H1 . . . 109.00 no
    C3 C2 H2 . . . 109.00 no
    C1 C2 H2 . . . 109.00 no
    O1 C2 H2 . . . 109.00 no
    C3 C4 H4 . . . 120.00 no
    C5 C4 H4 . . . 120.00 no
    N3 C5 H5 . . . 120.00 no
    C4 C5 H5 . . . 120.00 no
    C7 C6 H6 . . . 120.00 no
    N3 C6 H6 . . . 121.00 no
    C3 C7 H7 . . . 120.00 no
    C6 C7 H7 . . . 120.00 no
    C8 C9 H9 . . . 120.00 no
    C10 C9 H9 . . . 120.00 no
    N2 C10 H10 . . . 120.00 no
    C9 C10 H10 . . . 120.00 no
    N2 C11 H11 . . . 120.00 no
    C12 C11 H11 . . . 120.00 no
    C11 C12 H12 . . . 120.00 no
    C8 C12 H12 . . . 120.00 no
loop_
    _geom_torsion_atom_site_label_1
    _geom_torsion_atom_site_label_2
    _geom_torsion_atom_site_label_3
    _geom_torsion_atom_site_label_4
    _geom_torsion_site_symmetry_1
    _geom_torsion_site_symmetry_2
    _geom_torsion_site_symmetry_3
    _geom_torsion_site_symmetry_4
    _geom_torsion
    _geom_torsion_publ_flag
    C11 N2 C10 C9 . . . . -1.0(7) no
    C10 N2 C11 C12 . . . . 1.7(7) no
    C6 N3 C5 C4 . . . . -0.7(7) no
    C5 N3 C6 C7 . . . . 1.7(7) no
    N1 C1 C2 O1 . . . . -61.0(5) no
    N1 C1 C2 C3 . . . . 59.5(5) no
    C8 C1 C2 O1 . . . . 61.5(5) no
    C8 C1 C2 C3 . . . . -178.1(4) no
    N1 C1 C8 C9 . . . . 30.7(6) no
    N1 C1 C8 C12 . . . . -151.1(4) no
    C2 C1 C8 C9 . . . . -91.0(5) no
    C2 C1 C8 C12 . . . . 87.2(5) no
    O1 C2 C3 C4 . . . . 5.3(6) no
    O1 C2 C3 C7 . . . . -172.9(4) no
    C1 C2 C3 C4 . . . . -114.2(5) no
    C1 C2 C3 C7 . . . . 67.6(6) no
    C2 C3 C4 C5 . . . . -175.9(4) no
    C7 C3 C4 C5 . . . . 2.4(7) no
    C2 C3 C7 C6 . . . . 176.8(4) no
    C4 C3 C7 C6 . . . . -1.4(7) no
    C3 C4 C5 N3 . . . . -1.4(7) no
    N3 C6 C7 C3 . . . . -0.6(7) no
    C1 C8 C9 C10 . . . . 179.9(4) no
    C12 C8 C9 C10 . . . . 1.7(7) no
    C1 C8 C12 C11 . . . . -179.3(4) no
    C9 C8 C12 C11 . . . . -1.0(7) no
    C8 C9 C10 N2 . . . . -0.7(7) no
    N2 C11 C12 C8 . . . . -0.6(7) no
loop_
    _geom_hbond_atom_site_label_D
    _geom_hbond_atom_site_label_H
    _geom_hbond_atom_site_label_A
    _geom_hbond_site_symmetry_A
    _geom_hbond_distance_DH
    _geom_hbond_distance_HA
    _geom_hbond_distance_DA
    _geom_hbond_angle_DHA
    _geom_hbond_publ_flag
    O1 H1' Cl5 . 0.84(4) 2.22(4) 3.047(3) 168(4) yes
    N1 H1A Cl3 1_465 0.86(3) 2.62(2) 3.355(4) 145(4) yes
    N1 H1A Cl4 1_465 0.86(3) 2.54(4) 3.203(4) 135(4) yes
    N1 H1B Cl6 1_455 0.86(4) 2.49(5) 3.310(4) 160(4) yes
    N1 H1C Cl1 1_455 0.86(2) 2.22(2) 3.080(3) 177(6) yes
    N2 H2' Cl2 1_545 0.84(4) 2.35(4) 3.137(4) 157(4) yes
    N3 H3' Cl5 2_575 0.84(4) 2.44(4) 3.150(4) 143(4) yes
    N3 H3' Cl6 2_575 0.84(4) 2.71(5) 3.353(4) 135(3) yes
    C4 H4 Cl5 2_565 0.95 2.64 3.406(5) 139 yes
    C6 H6 O1 1_565 0.95 2.54 3.454(6) 161 yes
    C9 H9 Cl3 1_455 0.95 2.78 3.599(5) 145 yes
    C10 H10 Cl2 2_566 0.95 2.75 3.649(5) 159 yes
    C11 H11 Cl1 . 0.95 2.61 3.486(5) 154 yes
    C11 H11 Cl1 2_666 0.95 2.80 3.422(5) 124 yes
data_global
_journal_date_recd_electronic     2012-12-10
_journal_date_accepted     2012-12-13
_journal_name_full     'Acta Crystallographica, Section E'
_journal_year     2013
_journal_volume     69
_journal_issue      1
_journal_page_first     m65
_journal_page_last     m66
_journal_paper_category     QM
_journal_paper_doi     10.1107/S1600536812050817
_journal_coeditor_code     SU2540
_publ_contact_author_name     'Jose J. Campos-Gaxiola'
_publ_contact_author_address
;
Facultad de Ingenieria Mochis
Universidad Autonoma de Sinaloa
Fuente Poseidon y Prol. A. Flores S/N
CP 81223
C.U. Los Mochis
Sinaloa
Mexico
;
_publ_contact_author_email     'gaxiolajose@yahoo.com.mx'
_publ_contact_author_fax     '(52) 668 8127641'
_publ_contact_author_phone     '(52) 668 8127641'
_publ_section_title
;\
Bis[(1<i>RS</i>,2<i>RS</i>)-4,4'-(1-azaniumyl-2-hydroxyethane-1,2-diyl)\
dipyridinium] tris[tetrachloridopalladate(II)]
;
loop_
    _publ_author_name
    _publ_author_footnote
    _publ_author_address
    'Campos-Gaxiola, Jose J.' .
;
Facultad de Ingenieria Mochis
Universidad Autonoma de Sinaloa
Fuente Poseidon y Prol. A. Flores S/N
CP 81223
C.U. Los Mochis
Sinaloa
Mexico
;
    'Baez-Castro, Alberto' .
;
Facultad de Ingenieria Mochis
Universidad Autonoma de Sinaloa
Fuente Poseidon y Prol. A. Flores S/N
CP 81223
C.U. Los Mochis
Sinaloa
Mexico
;
    'Cruz-Enriquez, Adriana' .
;
Facultad de Ingenieria Mochis
Universidad Autonoma de Sinaloa
Fuente Poseidon y Prol. A. Flores S/N
CP 81223
C.U. Los Mochis
Sinaloa
Mexico
;
    'Hopfl, Herbert' .
;
Centro de Investigaciones Quimicas
Universidad Autonoma del Estado de Morelos
Av. Universidad 1001
CP 62210
Cuernavaca
Morelos
Mexico
;
    'Parra-Hake, Miguel' .
;
Centro de Graduados del Instituto Tecnologico de Tijuana
Blvd. Industrial S/N
Col. Otay
CP 22500
Tijuana
B.C.
Mexico
;
