# Supplementary material for: Bis[(1RS,2RS)-4,4′-(1-aza­niumyl-2-hy­droxy­ethane-1,2-di­yl)dipyridinium] tris­[tetra­chloridopalladate(II)]
Source: Acta Crystallogr Sect E Struct Rep Online. 2012 Dec 22;69(Pt 1):m65–6. doi: 10.1107/S1600536812050817 (PMC3588234; doi:10.1107/S1600536812050817)
Supplement: Supplementary file 2 [file e-69-00m65-Isup2.hkl]

# 
# h,k,l, Fc-squared, Fo-squared, sigma(Fo-squared) and status flag 
# 
data_I
_shelx_title ' chuyzehm in P-1' 
_shelx_refln_list_code          4 
_shelx_F_calc_maximum      233.47 
_exptl_crystal_F_000       576.00 
_reflns_d_resolution_high  0.8409 
 
loop_ 
 _symmetry_equiv_pos_as_xyz 
 'x, y, z' 
 '-x, -y, -z' 
 
_cell_length_a     7.6970 
_cell_length_b     7.7339 
_cell_length_c    15.7254 
_cell_angle_alpha  84.541 
_cell_angle_beta   81.314 
_cell_angle_gamma  78.717 
 
_shelx_F_squared_multiplier     1.000 
 
loop_ 
 _refln_index_h 
 _refln_index_k 
 _refln_index_l 
 _refln_F_squared_calc 
 _refln_F_squared_meas 
 _refln_F_squared_sigma 
 _refln_observed_status 
   1   0   0    10951.35    12033.15    235.87 o 
   2   0   0     1587.93     1692.14     46.42 o 
   3   0   0     3517.10     3854.90     83.94 o 
   4   0   0       10.62       12.30      5.01 o 
   5   0   0       37.73       61.61      9.54 o 
   6   0   0       15.86       21.32      9.57 o 
   7   0   0      301.42      269.98     20.86 o 
   8   0   0      289.18      287.49     35.18 o 
  -8   1   0        8.02       14.47     16.22 o 
  -7   1   0     1622.16     1601.57    104.88 o 
  -6   1   0     7578.00     7585.64    169.97 o 
  -5   1   0     3349.84     3431.42     85.07 o 
  -4   1   0     1266.78     1333.94     68.76 o 
  -3   1   0      409.77      463.07     12.03 o 
  -2   1   0     6089.23     6652.64    137.55 o 
  -1   1   0     3215.04     3528.87     74.46 o 
   0   1   0        3.51        5.72      1.53 o 
   1   1   0     7130.20     7450.76    147.41 o 
   2   1   0      138.77      148.53     39.56 o 
   3   1   0     3702.47     3539.59    119.47 o 
   4   1   0     1346.69     1401.52     70.84 o 
   5   1   0      931.85      865.64     29.20 o 
   6   1   0       15.36        7.19      6.68 o 
   7   1   0      360.29      422.92     39.44 o 
   8   1   0      371.33      377.81     37.05 o 
   9   1   0      176.51      170.32     33.43 o 
  -8   2   0      201.67      175.63     35.59 o 
  -7   2   0      410.06      479.59     35.07 o 
  -6   2   0      172.84      185.83     19.40 o 
  -5   2   0     1407.66     1319.79     54.24 o 
  -4   2   0     3922.52     3642.43     88.89 o 
  -3   2   0     6943.88     7090.01    152.80 o 
  -2   2   0      129.52      145.12     10.84 o 
  -1   2   0        1.56        7.23      2.95 o 
   0   2   0      606.77      466.83     15.23 o 
   1   2   0     3965.63     4346.42     89.48 o 
   2   2   0     5744.22     6233.79    127.30 o 
   3   2   0      114.86      113.95      8.30 o 
   4   2   0     2317.49     2176.17     54.56 o 
   5   2   0     1985.10     1991.05     62.52 o 
   6   2   0     7530.74     7460.67    212.94 o 
   7   2   0     5987.10     5507.86    188.76 o 
   8   2   0      234.88      248.86     30.46 o 
   9   2   0       11.86        6.94     15.99 o 
  -7   3   0      731.03      754.71     38.20 o 
  -6   3   0        7.43       28.08     18.32 o 
  -5   3   0      795.83      814.43     35.64 o 
  -4   3   0       96.74      111.84     17.07 o 
  -3   3   0     3490.49     3426.79     85.62 o 
  -2   3   0     3438.12     3634.31     84.48 o 
  -1   3   0     1976.89     1691.53     44.10 o 
   0   3   0    32778.25    34396.59    674.07 o 
   1   3   0    18779.32    19685.34    390.51 o 
   2   3   0      239.33      289.60     26.11 o 
   3   3   0      145.68      179.96     10.75 o 
   4   3   0       17.36       34.13      6.69 o 
   5   3   0      600.57      686.48     39.50 o 
   6   3   0       13.76        1.27      7.45 o 
   7   3   0      351.26      337.78     31.92 o 
   8   3   0      460.36      409.90     37.40 o 
  -7   4   0      452.61      421.51     36.99 o 
  -6   4   0     1839.40     1987.73     73.84 o 
  -5   4   0      174.34      161.23     15.85 o 
  -4   4   0        0.13        4.46      6.43 o 
  -3   4   0       17.41       27.38      8.12 o 
  -2   4   0     1344.42     1386.56     42.42 o 
  -1   4   0      363.69      357.60     17.43 o 
   0   4   0      594.59      535.81     21.29 o 
   1   4   0    11252.68    11043.00    227.98 o 
   2   4   0     6366.08     6259.57    132.39 o 
   3   4   0     9399.12     9999.45    206.14 o 
   4   4   0     3977.12     4321.41     98.44 o 
   5   4   0      806.69      720.35     75.12 o 
   6   4   0      212.28      196.87     17.84 o 
   7   4   0        2.12       31.10     15.17 o 
   8   4   0      422.10      428.22     38.69 o 
  -6   5   0       74.36      102.16     24.04 o 
  -5   5   0     1253.59     1377.70     51.49 o 
  -4   5   0     4070.08     4209.80    148.38 o 
  -3   5   0     5695.56     5336.90    178.40 o 
  -2   5   0      840.04      861.60     40.38 o 
  -1   5   0       71.29       60.75     12.34 o 
   0   5   0       82.43       85.21     11.07 o 
   1   5   0     1194.44     1173.63     38.02 o 
   2   5   0      976.58      940.88     30.20 o 
   3   5   0      129.17      159.17     22.29 o 
   4   5   0     1694.20     1792.64     50.29 o 
   5   5   0      414.95      378.24     20.49 o 
   6   5   0     3527.83     3554.04     89.91 o 
   7   5   0     2272.03     2181.85     96.04 o 
   8   5   0      303.57      285.56     33.73 o 
  -5   6   0      135.02      153.00     20.37 o 
  -4   6   0      257.92      217.29     22.81 o 
  -3   6   0     1170.52     1052.43     42.23 o 
  -2   6   0     2863.76     2616.32     74.37 o 
  -1   6   0      710.49      661.67     50.18 o 
   0   6   0     3004.20     2849.34     76.15 o 
   1   6   0     2131.07     2124.82     61.10 o 
   2   6   0      296.63      284.01     18.26 o 
   3   6   0     1657.91     1713.89     49.50 o 
   4   6   0     2194.96     2191.99     60.94 o 
   5   6   0      735.13      682.11     30.08 o 
   6   6   0        4.26       31.63     14.65 o 
   7   6   0     1225.36     1430.95     74.69 o 
  -4   7   0        2.07       12.07     10.36 o 
  -3   7   0        0.56        4.84      8.27 o 
  -2   7   0      175.42      175.22     20.26 o 
  -1   7   0       81.47      110.19     15.66 o 
   0   7   0      229.91      229.17     19.15 o 
   1   7   0     7233.62     6810.27    158.15 o 
   2   7   0     7859.08     7679.30    169.05 o 
   3   7   0     9431.54     9626.31    219.39 o 
   4   7   0     1726.70     1905.25     57.13 o 
   5   7   0      241.37      239.39     18.39 o 
   6   7   0      375.15      423.44     38.22 o 
  -2   8   0      621.72      559.60     32.43 o 
  -1   8   0      126.80      165.26     20.69 o 
   0   8   0        0.11        6.37      7.32 o 
   1   8   0        4.34        8.87      8.61 o 
   2   8   0       22.90       16.68      8.26 o 
   3   8   0      326.74      367.83     22.52 o 
   4   8   0     1990.47     2221.69     66.36 o 
   5   8   0      330.29      379.74     38.80 o 
   1   9   0      146.13      168.21     16.39 o 
   2   9   0       26.34       38.81     10.01 o 
   3   9   0      996.84      996.43     40.48 o 
  -2  -9   1       10.09       18.85      8.58 o 
  -1  -9   1      159.10      199.17     18.11 o 
  -5  -8   1        2.63       30.11     12.43 o 
  -4  -8   1      142.54      145.99     23.51 o 
  -3  -8   1        2.93        5.83      7.14 o 
  -2  -8   1        2.18       14.22      7.19 o 
  -1  -8   1     1178.39     1196.48     42.16 o 
   0  -8   1     1355.21     1251.10     95.37 o 
   1  -8   1     2000.15     1927.17     64.66 o 
   2  -8   1     3479.92     3396.23     97.64 o 
  -5  -7   1     1692.15     1794.48     86.59 o 
  -4  -7   1     3414.91     3661.46    137.30 o 
  -3  -7   1     1371.12     1367.94     49.45 o 
  -2  -7   1      315.13      374.98     20.35 o 
  -1  -7   1      617.87      577.31     25.35 o 
   0  -7   1      405.03      338.41     22.04 o 
   1  -7   1       83.84      105.80     15.37 o 
   2  -7   1      752.97      731.90     34.61 o 
   3  -7   1     2993.67     2884.92     85.26 o 
   4  -7   1     1710.57     1615.96     97.56 o 
  -6  -6   1      295.94      325.20     21.15 o 
  -5  -6   1      231.19      256.94     18.17 o 
  -4  -6   1     2905.02     3025.12     77.82 o 
  -3  -6   1     5764.64     5959.11    133.74 o 
  -2  -6   1     4948.54     4683.51    119.15 o 
  -1  -6   1      724.59      626.28     27.94 o 
   0  -6   1     1400.11     1321.63     44.20 o 
   1  -6   1      181.58      144.00     14.67 o 
   2  -6   1      452.32      437.40     24.50 o 
   3  -6   1        6.29       12.32      7.91 o 
   4  -6   1      131.89      132.33     31.13 o 
   5  -6   1      573.46      667.56     35.81 o 
  -8  -5   1     3998.57     4056.25    155.15 o 
  -7  -5   1     2159.41     2378.13    100.77 o 
  -6  -5   1      756.13      823.90     33.57 o 
  -5  -5   1       34.49       39.84      9.37 o 
  -4  -5   1      113.79      139.86     13.18 o 
  -3  -5   1      241.54      271.72     15.50 o 
  -2  -5   1      360.07      389.24     21.36 o 
  -1  -5   1      728.31      727.07     27.85 o 
   0  -5   1      660.22      612.83     25.42 o 
   1  -5   1      438.38      402.45     20.62 o 
   2  -5   1      669.85      635.75     27.84 o 
   3  -5   1      782.44      785.81     33.15 o 
   4  -5   1     1095.12     1054.72     41.62 o 
   5  -5   1     3485.54     3581.35     98.84 o 
   6  -5   1       14.56       14.44     10.51 o 
  -8  -4   1       34.72       29.64     17.33 o 
  -7  -4   1     4583.58     4514.35    160.52 o 
  -6  -4   1      186.35      226.78     17.50 o 
  -5  -4   1      830.10      838.95     30.83 o 
  -4  -4   1     1942.80     2010.84     53.19 o 
  -3  -4   1     1918.55     1815.56     47.53 o 
  -2  -4   1      213.25      199.54     11.34 o 
  -1  -4   1     1686.84     1758.44     47.33 o 
   0  -4   1       18.82       22.14     10.91 o 
   1  -4   1      482.74      440.29     19.67 o 
   2  -4   1     3936.71     3816.88     91.40 o 
   3  -4   1    14717.78    14882.00    308.59 o 
   4  -4   1     7874.06     8055.55    344.67 o 
   5  -4   1     1343.59     1354.02     98.61 o 
   6  -4   1      353.37      390.15     26.89 o 
   7  -4   1       14.97       36.63     12.02 o 
  -8  -3   1      536.31      585.88     44.40 o 
  -7  -3   1      306.38      303.20     20.44 o 
  -6  -3   1      168.37      197.52     17.25 o 
  -5  -3   1      403.90      330.08     26.37 o 
  -4  -3   1     2397.11     2318.98     57.98 o 
  -3  -3   1    24118.75    25715.13    506.85 o 
  -2  -3   1    26067.04    28012.58    549.06 o 
  -1  -3   1    11020.11    11005.55    220.40 o 
   0  -3   1     1768.36     1723.36     54.03 o 
   1  -3   1        7.94       22.18      5.10 o 
   2  -3   1      348.50      315.07     15.92 o 
   3  -3   1        2.73        5.58      7.26 o 
   4  -3   1      701.86      729.17     31.52 o 
   5  -3   1     1493.80     1471.64     50.63 o 
   6  -3   1     1370.40     1408.66     51.73 o 
   7  -3   1     1627.77     1663.15     60.66 o 
  -8  -2   1     1715.58     1626.95     81.86 o 
  -7  -2   1     2287.25     2378.45     66.15 o 
  -6  -2   1       37.12       73.15     12.00 o 
  -5  -2   1     1809.50     1823.79     50.98 o 
  -4  -2   1     2004.30     1900.13    102.37 o 
  -3  -2   1      322.33      295.09     13.20 o 
  -2  -2   1      595.30      757.77     38.95 o 
  -1  -2   1     5889.03     5845.00    118.43 o 
   0  -2   1     8917.76     8818.22    177.74 o 
   1  -2   1      440.65      552.01     27.95 o 
   2  -2   1      853.40      982.01     30.41 o 
   3  -2   1      660.09      677.64     26.09 o 
   4  -2   1      300.22      286.40     18.33 o 
   5  -2   1     6047.61     6116.06    141.17 o 
   6  -2   1       66.35       76.30     14.44 o 
   7  -2   1      172.26      211.12     20.73 o 
   8  -2   1      596.31      609.92     54.61 o 
  -8  -1   1       55.01       85.71     23.34 o 
  -7  -1   1     7985.29     7999.34    177.49 o 
  -6  -1   1     7652.69     7553.79    235.09 o 
  -5  -1   1     2598.67     2571.09     64.74 o 
  -4  -1   1     1258.61     1122.76     33.38 o 
  -3  -1   1     1087.78     1075.71     57.27 o 
  -2  -1   1       46.89       72.61      6.23 o 
  -1  -1   1     2425.43     2828.55     58.46 o 
   0  -1   1       40.12       59.49      3.59 o 
   1  -1   1      825.77      909.52     23.78 o 
   2  -1   1     3154.14     3028.72     67.64 o 
   3  -1   1    12761.96    13589.85    221.51 o 
   4  -1   1    12325.21    13035.37    214.73 o 
   5  -1   1     1853.53     1780.67     52.51 o 
   6  -1   1        6.78       10.07      8.36 o 
   7  -1   1        2.01       12.10      8.11 o 
   8  -1   1      166.04      211.34     37.05 o 
  -8   0   1      356.36      493.52     44.23 o 
  -7   0   1      144.24      162.49     24.54 o 
  -6   0   1      603.58      576.17     25.57 o 
  -5   0   1       77.49      115.64     12.95 o 
  -4   0   1     2727.55     2750.71     66.30 o 
  -3   0   1     6725.64     6978.91    145.13 o 
  -2   0   1    33773.05    36243.13    705.45 o 
  -1   0   1     3455.65     3849.60     78.60 o 
   0   0   1       29.51        5.13      1.11 o 
   1   0   1      211.62      308.46      8.46 o 
   2   0   1      237.66      265.59     10.89 o 
   3   0   1     6341.74     6095.17    102.08 o 
   4   0   1      346.11      331.82     15.36 o 
   5   0   1     1751.41     1748.76     88.95 o 
   6   0   1     5437.06     5492.56    189.63 o 
   7   0   1     2790.29     2919.18     78.65 o 
   8   0   1      141.08      195.12     34.13 o 
  -8   1   1      237.88      249.66     22.41 o 
  -7   1   1      100.52       88.12     14.30 o 
  -6   1   1      779.39      707.18     30.57 o 
  -5   1   1     3405.96     3271.09     92.13 o 
  -4   1   1     1812.46     1806.10     85.51 o 
  -3   1   1       17.29       48.05      7.33 o 
  -2   1   1      270.79      282.58     12.88 o 
  -1   1   1    12154.96    13200.46    261.09 o 
   0   1   1    11093.35    12861.37    252.11 o 
   1   1   1    31224.70    33432.87    649.27 o 
   2   1   1      359.61      292.23     10.58 o 
   3   1   1     2539.35     2345.78     87.14 o 
   4   1   1     2872.98     2780.53     79.12 o 
   5   1   1     3976.37     4127.30     94.11 o 
   6   1   1        1.94       14.37      7.28 o 
   7   1   1     1188.51     1080.98     60.80 o 
   8   1   1     1144.03     1173.40     69.09 o 
   9   1   1     1927.53     1992.56    102.23 o 
  -8   2   1       16.24       19.69     11.00 o 
  -7   2   1     5821.01     6109.13    171.20 o 
  -6   2   1     6615.12     6668.58    155.63 o 
  -5   2   1     4370.42     4221.96    103.72 o 
  -4   2   1     1629.63     1597.03     72.18 o 
  -3   2   1     1538.52     1483.65     42.82 o 
  -2   2   1        8.11        6.27      4.39 o 
  -1   2   1     2203.78     2512.95    182.55 o 
   0   2   1      113.41      105.29      8.72 o 
   1   2   1       62.29       64.67      5.65 o 
   2   2   1      144.20      127.19      9.72 o 
   3   2   1     3787.22     3640.10     79.31 o 
   4   2   1     3867.14     3692.56    127.20 o 
   5   2   1      381.36      347.24     40.84 o 
   6   2   1      729.34      685.73     26.75 o 
   7   2   1     1543.54     1422.32     71.19 o 
   8   2   1      929.91      870.57     56.25 o 
   9   2   1        0.06        7.53     15.93 o 
  -7   3   1      202.68      245.82     22.89 o 
  -6   3   1      804.55      828.75     37.73 o 
  -5   3   1     1772.01     1832.21     60.83 o 
  -4   3   1     2325.71     2291.60     96.51 o 
  -3   3   1     1709.84     1692.19     48.30 o 
  -2   3   1     4241.83     4387.69     98.98 o 
  -1   3   1     2783.49     2789.99     80.41 o 
   0   3   1        0.14        8.91      6.45 o 
   1   3   1    12009.69    12679.89    255.47 o 
   2   3   1     2780.54     2780.84     62.47 o 
   3   3   1       78.06       50.20      6.68 o 
   4   3   1     2335.54     2006.37     50.64 o 
   5   3   1     4109.55     4182.40    141.26 o 
   6   3   1     5023.48     5179.01    174.11 o 
   7   3   1     3739.83     3491.96    132.74 o 
   8   3   1      266.39      290.58     32.56 o 
   9   3   1        3.17        6.54     15.81 o 
  -7   4   1       44.58       39.93     19.37 o 
  -6   4   1       35.92       63.68     12.73 o 
  -5   4   1     1528.29     1537.93     52.61 o 
  -4   4   1     1331.66     1387.43     46.72 o 
  -3   4   1      238.15      242.43     42.19 o 
  -2   4   1      370.21      390.56     19.76 o 
  -1   4   1     8153.66     8187.94    174.45 o 
   0   4   1    27128.26    26127.39    518.87 o 
   1   4   1    19524.84    20437.57    408.83 o 
   2   4   1     1196.51     1246.82     34.34 o 
   3   4   1      495.20      479.91     18.88 o 
   4   4   1     3438.16     3431.36     80.62 o 
   5   4   1       89.61       82.17     11.51 o 
   6   4   1      283.04      256.27     27.25 o 
   7   4   1     2567.39     2542.39    105.67 o 
   8   4   1      893.24      857.09     56.77 o 
  -6   5   1     3103.19     3439.42    132.98 o 
  -5   5   1     1486.83     1436.64     52.88 o 
  -4   5   1       32.15       31.23      9.92 o 
  -3   5   1      188.86      171.16     16.41 o 
  -2   5   1      798.42      762.98     60.45 o 
  -1   5   1     1231.44     1122.42     38.09 o 
   0   5   1      266.24      262.28     21.12 o 
   1   5   1     1964.14     1749.43     50.24 o 
   2   5   1     1526.36     1520.57     42.10 o 
   3   5   1      518.19      471.20     21.88 o 
   4   5   1      399.99      400.50     20.25 o 
   5   5   1      233.51      228.05     27.10 o 
   6   5   1      229.72      289.53     29.99 o 
   7   5   1      704.86      745.93     50.30 o 
   8   5   1     1802.10     1764.65     87.87 o 
  -5   6   1     1567.29     1810.29     64.56 o 
  -4   6   1     4682.07     4860.17    139.22 o 
  -3   6   1     1519.56     1426.19     50.83 o 
  -2   6   1      661.74      615.23     32.56 o 
  -1   6   1      176.94      202.28     20.19 o 
   0   6   1      150.60      156.39     14.86 o 
   1   6   1      375.39      332.30     20.09 o 
   2   6   1     4131.70     4050.34     95.07 o 
   3   6   1       11.17       19.23      6.13 o 
   4   6   1     1619.94     1757.79     52.92 o 
   5   6   1      924.75      951.53     35.20 o 
   6   6   1     2663.81     2676.94    109.99 o 
   7   6   1     2159.88     2048.93     94.64 o 
  -4   7   1        8.01        8.47      9.73 o 
  -3   7   1      746.28      669.66     60.60 o 
  -2   7   1      545.66      543.59     29.85 o 
  -1   7   1     4035.34     3897.94    119.03 o 
   0   7   1     3577.53     3377.07     90.39 o 
   1   7   1     6413.86     6091.08    143.91 o 
   2   7   1      196.41      262.76     17.48 o 
   3   7   1      588.11      588.10     26.41 o 
   4   7   1      575.44      608.04     33.84 o 
   5   7   1        8.15       30.28     16.45 o 
   6   7   1       25.95       21.24     14.88 o 
   7   7   1     1139.21     1199.72     70.43 o 
  -2   8   1      370.26      379.31     26.81 o 
  -1   8   1     1139.57     1217.53     48.38 o 
   0   8   1      104.86      116.28     16.99 o 
   1   8   1     1061.12     1006.89     77.98 o 
   2   8   1     1827.25     1768.11     93.91 o 
   3   8   1     2103.33     2027.02     60.91 o 
   4   8   1     1176.34     1258.07     70.63 o 
   5   8   1      249.52      269.46     32.33 o 
   0   9   1      166.36      259.48     27.89 o 
   1   9   1       10.93        6.53      9.66 o 
   2   9   1      219.99      199.62     18.05 o 
   3   9   1        5.96       21.41      9.50 o 
  -5  -8   2        2.28        4.43     10.68 o 
  -4  -8   2      921.94      934.29     52.46 o 
  -3  -8   2      868.07      856.97     49.30 o 
  -2  -8   2      327.28      315.14     27.48 o 
  -1  -8   2      842.74      808.66     33.23 o 
   0  -8   2     1510.64     1557.12     55.23 o 
   1  -8   2      137.55      125.05     17.93 o 
   2  -8   2     1228.76     1124.79     47.09 o 
  -6  -7   2      296.27      345.66     31.68 o 
  -5  -7   2       12.53       16.98     11.84 o 
  -4  -7   2      285.71      304.87     27.02 o 
  -3  -7   2      512.52      501.22     24.51 o 
  -2  -7   2        0.20       16.45      8.72 o 
  -1  -7   2     1742.27     1733.05     51.36 o 
   0  -7   2     6197.00     5864.11    140.07 o 
   1  -7   2     5071.69     4807.12    120.08 o 
   2  -7   2     5863.49     5754.26    141.20 o 
   3  -7   2     2878.75     2921.93     86.16 o 
   4  -7   2       27.07       32.69     10.73 o 
  -6  -6   2      726.60      675.80     43.24 o 
  -5  -6   2     1991.24     1915.55     84.11 o 
  -4  -6   2     6741.86     7330.47    162.14 o 
  -3  -6   2      575.86      641.31     41.60 o 
  -2  -6   2     1313.77     1337.19     40.87 o 
  -1  -6   2       95.71      112.05     14.38 o 
   0  -6   2      661.73      626.43     33.46 o 
   1  -6   2       23.92       35.98      8.85 o 
   2  -6   2      316.83      329.70     21.42 o 
   3  -6   2     1761.95     1705.62     57.06 o 
   4  -6   2     1265.41     1341.02     50.83 o 
   5  -6   2      174.97      150.70     20.57 o 
  -6  -5   2      108.52      158.68     17.62 o 
  -5  -5   2      115.89      175.21     15.39 o 
  -4  -5   2     2349.68     2320.59     72.18 o 
  -3  -5   2     8003.36     7666.52    635.19 o 
  -2  -5   2     1339.86     1275.96     45.16 o 
  -1  -5   2      114.98      131.87     14.21 o 
   0  -5   2      545.22      457.71     66.49 o 
   1  -5   2      123.68      128.12     21.82 o 
   2  -5   2     1292.51     1265.02     42.36 o 
   3  -5   2     3000.18     2679.59     74.22 o 
   4  -5   2      225.31      276.85     49.13 o 
   5  -5   2       88.04       94.56     15.73 o 
   6  -5   2     1468.83     1469.19     56.59 o 
  -8  -4   2     1534.01     1458.79     75.27 o 
  -7  -4   2     2807.27     2782.87     78.02 o 
  -6  -4   2      346.35      321.04     22.55 o 
  -5  -4   2      173.27      153.93     20.36 o 
  -4  -4   2      930.75      930.96     31.21 o 
  -3  -4   2      194.67      258.33     14.05 o 
  -2  -4   2      330.54      340.43     25.97 o 
  -1  -4   2     4303.84     4389.47     95.70 o 
   0  -4   2    10740.74    10679.73    221.40 o 
   1  -4   2     7820.99     7818.74    167.46 o 
   2  -4   2     7042.02     6688.27    147.54 o 
   3  -4   2     3761.67     3761.33     92.95 o 
   4  -4   2      211.67      223.21     19.60 o 
   5  -4   2      537.80      578.34     31.54 o 
   6  -4   2      280.69      317.54     24.44 o 
   7  -4   2       31.96       62.66     24.45 o 
  -8  -3   2        4.33       -3.03     11.20 o 
  -7  -3   2      331.88      359.73     26.58 o 
  -6  -3   2     1110.99     1065.23     38.41 o 
  -5  -3   2      245.26      266.67     17.01 o 
  -4  -3   2     3153.71     2858.06     68.90 o 
  -3  -3   2     1071.44     1031.84     30.16 o 
  -2  -3   2    11371.14    12851.92    257.54 o 
  -1  -3   2     2414.25     2492.12     56.23 o 
   0  -3   2      184.94      149.79      9.28 o 
   1  -3   2       10.39        8.25      3.69 o 
   2  -3   2     3284.41     3369.01     79.49 o 
   3  -3   2     8868.79     8976.42    193.91 o 
   4  -3   2     6386.03     6280.67    145.02 o 
   5  -3   2     2274.42     2334.67    105.38 o 
   6  -3   2      627.09      597.76     31.68 o 
   7  -3   2     1000.46     1022.13     45.06 o 
  -8  -2   2      850.62      749.26     51.52 o 
  -7  -2   2      603.95      585.10     38.16 o 
  -6  -2   2      451.43      480.75     23.67 o 
  -5  -2   2       10.83       20.59      7.60 o 
  -4  -2   2     2301.02     2173.34     55.35 o 
  -3  -2   2    11947.07    11990.48    241.74 o 
  -2  -2   2    16317.49    17153.85    338.41 o 
  -1  -2   2      304.36      302.96     10.56 o 
   0  -2   2     4236.22     4073.78     86.24 o 
   1  -2   2      369.38      453.98     57.62 o 
   2  -2   2        0.48       13.40      5.22 o 
   3  -2   2      161.80      145.36     12.98 o 
   4  -2   2     1333.50     1328.85     31.43 o 
   5  -2   2      496.04      498.60     57.30 o 
   6  -2   2     5175.65     5209.63    126.94 o 
   7  -2   2     1989.78     2191.68    102.43 o 
   8  -2   2      682.69      765.01     60.97 o 
  -8  -1   2     3700.42     3855.34    100.57 o 
  -7  -1   2     2476.96     2477.13     69.13 o 
  -6  -1   2      986.53      973.84     34.97 o 
  -5  -1   2      378.12      357.66     21.09 o 
  -4  -1   2     1517.92     1409.39     40.04 o 
  -3  -1   2     2456.08     2505.24     59.07 o 
  -2  -1   2        7.05       42.62      5.54 o 
  -1  -1   2     2839.88     3106.93     64.20 o 
   0  -1   2    15472.04    16211.74    316.35 o 
   1  -1   2    11364.46    11337.57    225.50 o 
   2  -1   2      813.42      751.27     23.15 o 
   3  -1   2      678.04      673.37     17.46 o 
   4  -1   2     4488.21     4718.15     83.91 o 
   5  -1   2     8840.84     9105.46    228.14 o 
   6  -1   2      777.16      795.57     32.93 o 
   7  -1   2      576.68      535.70     45.22 o 
   8  -1   2       28.29       46.74     20.66 o 
  -8   0   2      108.77      173.50     17.35 o 
  -7   0   2     1414.76     1426.94     58.55 o 
  -6   0   2     2893.00     2755.89     72.92 o 
  -5   0   2       57.63       74.14     10.83 o 
  -4   0   2     3713.49     3796.20     87.32 o 
  -3   0   2     3708.84     3627.44     81.02 o 
  -2   0   2    22497.79    24828.38    486.58 o 
  -1   0   2     3461.80     3603.74    146.63 o 
   0   0   2      188.67      277.04      7.20 o 
   1   0   2      675.00      828.29     22.29 o 
   2   0   2     9015.98     9465.34    153.61 o 
   3   0   2    20266.80    22506.83    360.26 o 
   4   0   2    21712.99    22886.85    368.55 o 
   5   0   2     4199.02     4288.52     98.38 o 
   6   0   2      758.74      800.65     30.79 o 
   7   0   2      965.11     1056.76     62.90 o 
   8   0   2       30.85       29.23     17.15 o 
  -8   1   2     1021.74     1001.62     42.68 o 
  -7   1   2      488.46      448.22     25.90 o 
  -6   1   2      207.04      173.44     23.25 o 
  -5   1   2        3.68       12.16      7.16 o 
  -4   1   2      607.34      598.94     27.57 o 
  -3   1   2     9810.65     9764.88    201.17 o 
  -2   1   2    19808.90    19189.88    379.47 o 
  -1   1   2     7296.46     7769.08    173.03 o 
   0   1   2      172.56      158.39      4.92 o 
   1   1   2     2352.06     2393.25     41.05 o 
   2   1   2     1033.55     1050.84     25.27 o 
   3   1   2      561.61      542.17     22.14 o 
   4   1   2     4416.96     4689.19    101.35 o 
   5   1   2     1401.69     1491.53     41.14 o 
   6   1   2     3925.59     3925.65     92.39 o 
   7   1   2     3817.31     3974.33    148.09 o 
   8   1   2      719.02      699.66     51.52 o 
   9   1   2        0.10        3.56     15.29 o 
  -8   2   2      812.24      903.75     42.26 o 
  -7   2   2     1866.74     1833.58     67.77 o 
  -6   2   2       99.38      126.09     16.82 o 
  -5   2   2     2359.10     2185.13     62.93 o 
  -4   2   2      137.62      149.79     15.04 o 
  -3   2   2      192.42      170.65     12.91 o 
  -2   2   2      998.87      889.10     33.93 o 
  -1   2   2     7354.32     7280.57    149.34 o 
   0   2   2    12398.80    12699.05    252.40 o 
   1   2   2     1500.66     1377.07     33.54 o 
   2   2   2      957.84     1162.78     28.36 o 
   3   2   2      387.58      398.28     14.24 o 
   4   2   2     1253.84     1199.58     33.72 o 
   5   2   2     8737.83     8746.58    183.00 o 
   6   2   2     3018.46     3103.94    116.76 o 
   7   2   2      510.11      442.87     36.47 o 
   8   2   2      418.00      443.39     40.14 o 
   9   2   2      393.78      395.14     41.25 o 
  -7   3   2     1814.52     1892.07     66.03 o 
  -6   3   2     7538.06     8066.28    187.35 o 
  -5   3   2     1176.49     1202.20     58.93 o 
  -4   3   2      471.02      450.56     24.07 o 
  -3   3   2     5466.23     5691.70    127.14 o 
  -2   3   2        5.28        9.63      9.25 o 
  -1   3   2     1968.16     1966.57     49.79 o 
   0   3   2     2117.18     1966.97     48.67 o 
   1   3   2     2823.54     2697.98     62.66 o 
   2   3   2     5845.40     5931.46    123.34 o 
   3   3   2    10074.66    11046.42    250.00 o 
   4   3   2    10167.74    10170.35    208.89 o 
   5   3   2     2978.46     2990.80    108.59 o 
   6   3   2       40.85       29.82     14.65 o 
   7   3   2        0.39       10.79     13.07 o 
   8   3   2        1.24        8.40     12.49 o 
   9   3   2        7.45       42.89     20.13 o 
  -7   4   2       19.92       41.14     12.06 o 
  -6   4   2       11.91       33.13     10.49 o 
  -5   4   2      424.39      479.76     26.43 o 
  -4   4   2     1297.62     1239.72     54.94 o 
  -3   4   2     2554.37     2415.24    109.49 o 
  -2   4   2     4855.06     4594.86    112.32 o 
  -1   4   2      690.91      729.24     26.81 o 
   0   4   2       25.87       39.55     10.47 o 
   1   4   2     2270.93     2255.24     57.25 o 
   2   4   2     3339.03     3718.28     86.35 o 
   3   4   2     2392.28     2461.13     75.62 o 
   4   4   2     2284.92     2432.84     60.55 o 
   5   4   2     1129.66     1100.02     35.18 o 
   6   4   2     5320.60     5330.48    180.59 o 
   7   4   2     3094.79     3083.63    122.24 o 
   8   4   2     1346.18     1388.88     75.10 o 
  -6   5   2      114.15      156.81     20.13 o 
  -5   5   2     1912.73     1803.36     61.06 o 
  -4   5   2     2360.71     2240.11     67.96 o 
  -3   5   2        1.14       12.29     10.27 o 
  -2   5   2      119.33      118.93     18.09 o 
  -1   5   2     1513.09     1433.87     45.17 o 
   0   5   2     4894.20     4508.84    109.29 o 
   1   5   2     2818.06     2646.28    117.84 o 
   2   5   2       14.44       24.49      6.73 o 
   3   5   2      550.36      535.97     36.91 o 
   4   5   2      432.24      456.42     23.60 o 
   5   5   2      394.11      450.60     22.01 o 
   6   5   2     1364.80     1289.92     66.46 o 
   7   5   2     1152.77     1201.93     66.93 o 
   8   5   2     3458.41     3289.02    134.90 o 
  -5   6   2     1232.26     1264.73     51.83 o 
  -4   6   2       42.62       71.48     22.03 o 
  -3   6   2     1772.84     1766.88     58.63 o 
  -2   6   2      743.56      721.65     36.35 o 
  -1   6   2       23.62       38.49      9.60 o 
   0   6   2      431.50      412.41     22.69 o 
   1   6   2     2083.05     1911.27     66.46 o 
   2   6   2     3688.64     3497.99     89.26 o 
   3   6   2     2961.05     2880.98    135.78 o 
   4   6   2     3488.29     3466.05    224.85 o 
   5   6   2       17.75       37.64     16.05 o 
   6   6   2      989.45      891.75     54.79 o 
   7   6   2     1092.00     1069.54     63.89 o 
  -4   7   2     1105.70     1162.03     63.02 o 
  -3   7   2     2228.94     2202.83     94.99 o 
  -2   7   2     1145.58     1118.35     51.87 o 
  -1   7   2      463.27      446.91     26.21 o 
   0   7   2        6.44       20.51      9.48 o 
   1   7   2     1940.71     1707.10     79.65 o 
   2   7   2     1103.18     1248.35     45.59 o 
   3   7   2        0.21        4.89      9.13 o 
   4   7   2     1858.72     1897.26     56.53 o 
   5   7   2     1728.86     1880.82     87.76 o 
   6   7   2     1393.86     1496.77     78.30 o 
   7   7   2     2137.00     2150.69    102.11 o 
  -2   8   2      212.07      216.53     24.47 o 
  -1   8   2      474.64      460.96     28.67 o 
   0   8   2     3433.14     3113.32     89.12 o 
   1   8   2     2420.44     2231.80    107.80 o 
   2   8   2       22.01       32.39      8.75 o 
   3   8   2        3.14        5.06      6.37 o 
   4   8   2      386.78      420.01     24.04 o 
   5   8   2      736.37      754.80     53.56 o 
   0   9   2       56.90       55.29     14.08 o 
   1   9   2      745.60      776.91     39.05 o 
   2   9   2      864.59      817.39     35.40 o 
   3   9   2      356.40      402.97     24.45 o 
  -5  -8   3     2449.78     2432.98    102.52 o 
  -4  -8   3     3018.41     3173.43    121.77 o 
  -3  -8   3      511.76      517.73     37.93 o 
  -2  -8   3      273.11      247.87     25.73 o 
  -1  -8   3      243.19      217.06     24.21 o 
   0  -8   3      196.29      236.31     24.56 o 
   1  -8   3      460.10      459.63     28.16 o 
   2  -8   3       46.72       39.88     12.19 o 
  -6  -7   3       40.39       34.60     15.52 o 
  -5  -7   3       58.52       88.22     18.50 o 
  -4  -7   3      657.50      697.97     43.06 o 
  -3  -7   3     3520.00     3488.40    125.57 o 
  -2  -7   3     1262.71     1279.25     59.87 o 
  -1  -7   3     2394.95     2353.51     64.17 o 
   0  -7   3     5364.75     5423.59    114.60 o 
   1  -7   3        6.55       11.30      7.72 o 
   2  -7   3      572.18      536.91     67.66 o 
   3  -7   3        3.07       21.31      9.85 o 
   4  -7   3      203.63      264.06     33.75 o 
  -6  -6   3       92.96      145.99     24.68 o 
  -5  -6   3      691.58      663.55     41.49 o 
  -4  -6   3     2866.98     2949.66    108.59 o 
  -3  -6   3     2421.92     2526.00     85.42 o 
  -2  -6   3     1480.81     1388.40     95.98 o 
  -1  -6   3      557.67      530.44     48.02 o 
   0  -6   3     1952.92     1914.93     56.61 o 
   1  -6   3     1885.75     1812.97     55.78 o 
   2  -6   3     1682.25     1560.94     51.65 o 
   3  -6   3     1534.47     1477.35     51.81 o 
   4  -6   3      333.89      291.88     22.11 o 
   5  -6   3        2.28       26.73     21.68 o 
  -7  -5   3      954.18      954.12     57.18 o 
  -6  -5   3     3560.92     3406.83    126.15 o 
  -5  -5   3     4582.99     4250.21    374.81 o 
  -4  -5   3     6554.38     6937.64    152.22 o 
  -3  -5   3     1932.95     2049.50     54.61 o 
  -2  -5   3        5.48       12.34      4.77 o 
  -1  -5   3      823.88      843.24     55.43 o 
   0  -5   3     2793.50     2539.99     66.57 o 
   1  -5   3     1997.96     1840.48     52.95 o 
   2  -5   3        0.27       16.63     11.29 o 
   3  -5   3     4297.25     3985.82    100.68 o 
   4  -5   3     2421.74     2305.85     69.33 o 
   5  -5   3      783.68      813.57     37.96 o 
   6  -5   3      109.97      126.27     19.25 o 
  -7  -4   3       88.76       72.53     21.41 o 
  -6  -4   3      971.13      967.95     36.87 o 
  -5  -4   3       66.04      102.40     16.89 o 
  -4  -4   3     1715.74     1660.33     56.74 o 
  -3  -4   3     8629.67     9047.91    188.43 o 
  -2  -4   3     4944.71     5433.10    117.00 o 
  -1  -4   3     4357.90     4242.13    126.88 o 
   0  -4   3     5273.14     5027.30    150.45 o 
   1  -4   3       51.85       73.81      9.51 o 
   2  -4   3     4897.46     4814.10    111.19 o 
   3  -4   3     2939.38     2543.09    197.77 o 
   4  -4   3        3.67       10.09      8.49 o 
   5  -4   3      626.69      619.15     37.58 o 
   6  -4   3     1271.39     1232.82     50.81 o 
   7  -4   3     1145.96     1224.32     56.66 o 
  -7  -3   3      387.46      378.02     23.14 o 
  -6  -3   3      428.55      375.88     22.38 o 
  -5  -3   3      568.87      523.88     23.66 o 
  -4  -3   3     3596.28     3565.51     83.33 o 
  -3  -3   3     2524.05     2337.12     56.49 o 
  -2  -3   3     3143.66     3538.68     78.00 o 
  -1  -3   3     1064.65     1109.48     29.01 o 
   0  -3   3    13329.27    13130.86    215.37 o 
   1  -3   3    15542.90    15610.56    313.96 o 
   2  -3   3     3050.37     2801.16     70.90 o 
   3  -3   3     5241.31     5042.77    117.71 o 
   4  -3   3      522.40      498.29     38.95 o 
   5  -3   3      163.01      152.53     17.85 o 
   6  -3   3      765.98      840.06     38.22 o 
   7  -3   3      668.40      689.74     55.31 o 
  -8  -2   3        0.41        7.68     10.12 o 
  -7  -2   3     1090.97      945.02     36.92 o 
  -6  -2   3     2141.14     1989.11     57.43 o 
  -5  -2   3     3350.44     3153.90    147.39 o 
  -4  -2   3     8940.43     9057.06    266.77 o 
  -3  -2   3      461.97      437.92     18.56 o 
  -2  -2   3     3883.75     3826.79     81.82 o 
  -1  -2   3     2653.01     2797.38     59.98 o 
   0  -2   3     1973.19     2050.02     45.08 o 
   1  -2   3      405.87      437.39     41.81 o 
   2  -2   3      401.99      420.88     31.57 o 
   3  -2   3     7726.89     7999.93    230.04 o 
   4  -2   3     7336.21     7478.72    131.15 o 
   5  -2   3      281.24      315.39     20.33 o 
   6  -2   3      613.55      675.86     31.80 o 
   7  -2   3      436.42      399.46     39.68 o 
   8  -2   3      507.29      451.27     44.99 o 
  -8  -1   3      634.49      713.18     33.33 o 
  -7  -1   3       79.96      110.11     25.47 o 
  -6  -1   3        0.07        2.41      7.01 o 
  -5  -1   3      388.90      363.77     19.39 o 
  -4  -1   3     1840.25     1671.72     45.92 o 
  -3  -1   3    19767.01    19070.38    443.02 o 
  -2  -1   3    17807.54    18556.09    511.05 o 
  -1  -1   3     1817.97     1941.40     41.97 o 
   0  -1   3     3370.94     3531.59     89.89 o 
   1  -1   3      551.42      655.66     19.26 o 
   2  -1   3     3110.18     3378.53     75.03 o 
   3  -1   3     3851.80     3950.82     71.23 o 
   4  -1   3       11.01       18.84      4.13 o 
   5  -1   3      340.57      306.05     18.39 o 
   6  -1   3     1838.83     1777.15     74.86 o 
   7  -1   3     1892.65     1945.01     95.40 o 
   8  -1   3      427.00      437.09     44.46 o 
  -8   0   3     1078.34     1073.76     87.47 o 
  -7   0   3     1201.11     1049.97     52.02 o 
  -6   0   3      530.62      514.86     25.04 o 
  -5   0   3        5.50       17.26      7.78 o 
  -4   0   3        6.90       35.35      7.64 o 
  -3   0   3      589.94      619.02     47.32 o 
  -2   0   3     1844.83     1637.95     66.93 o 
  -1   0   3     9401.80     9925.40    222.54 o 
   0   0   3    20046.94    20689.98    336.64 o 
   1   0   3    18040.32    20152.98    321.13 o 
   2   0   3    12771.79    13857.30    223.44 o 
   3   0   3     4326.01     4574.64     79.02 o 
   4   0   3      109.64      167.62     11.01 o 
   5   0   3      419.73      447.13     15.76 o 
   6   0   3      133.24      127.47     14.16 o 
   7   0   3     1492.04     1512.35     78.25 o 
   8   0   3      138.29      178.14     33.38 o 
  -8   1   3      136.46      206.63     23.17 o 
  -7   1   3     1198.92     1172.72     44.65 o 
  -6   1   3     2343.71     2123.54     62.41 o 
  -5   1   3      528.37      502.64     23.89 o 
  -4   1   3      721.22      645.30     25.35 o 
  -3   1   3      746.63      657.71     23.78 o 
  -2   1   3     6675.86     6626.90    110.51 o 
  -1   1   3    54510.05    57643.91    910.53 o 
   0   1   3      611.96      596.63     29.13 o 
   1   1   3      268.29      228.03      6.42 o 
   2   1   3      323.02      327.86     12.43 o 
   3   1   3     5273.49     5619.02     94.44 o 
   4   1   3     6387.12     6560.92    136.91 o 
   5   1   3     3062.81     2921.24     69.33 o 
   6   1   3     1626.13     1612.59     74.10 o 
   7   1   3      102.97       72.82     20.54 o 
   8   1   3       12.66       45.69     17.04 o 
   9   1   3      410.63      327.28     38.57 o 
  -8   2   3      375.01      417.96     31.01 o 
  -7   2   3     1199.98     1071.66     44.27 o 
  -6   2   3       31.19       31.92     10.20 o 
  -5   2   3       99.72       90.70     13.29 o 
  -4   2   3     1261.67     1180.81     40.84 o 
  -3   2   3     9336.01     9417.13    198.40 o 
  -2   2   3     5349.02     5039.04    108.59 o 
  -1   2   3     3685.57     4040.88     87.12 o 
   0   2   3     1403.69     1332.59     36.58 o 
   1   2   3     2027.71     2025.18     46.21 o 
   2   2   3      187.55      229.58      9.66 o 
   3   2   3      520.16      458.07     14.96 o 
   4   2   3       21.49       33.39      7.06 o 
   5   2   3     2689.72     2727.95     69.17 o 
   6   2   3     6109.01     6406.44    209.30 o 
   7   2   3     3599.49     3394.69    131.17 o 
   8   2   3       58.30       58.70     20.13 o 
   9   2   3        9.29        9.69     16.28 o 
  -7   3   3      202.85      179.54     22.14 o 
  -6   3   3      289.68      295.86     22.60 o 
  -5   3   3      286.35      287.44     20.67 o 
  -4   3   3       73.01       65.05     10.46 o 
  -3   3   3     2443.83     2301.26     95.81 o 
  -2   3   3     2468.17     2464.69     61.41 o 
  -1   3   3     6697.06     6567.02    139.51 o 
   0   3   3    19973.94    20538.15    407.39 o 
   1   3   3    21866.68    23539.55    464.57 o 
   2   3   3     3847.20     3860.48     85.65 o 
   3   3   3     1186.38     1263.89     41.31 o 
   4   3   3     1660.31     1626.59     42.20 o 
   5   3   3     5702.85     5724.47    125.70 o 
   6   3   3     1158.29     1095.45     57.94 o 
   7   3   3      918.71      891.11     54.26 o 
   8   3   3      238.63      279.78     32.56 o 
   9   3   3        6.38       -3.62     16.51 o 
  -7   4   3     1092.28     1229.79     50.40 o 
  -6   4   3     1590.00     1655.59     84.11 o 
  -5   4   3      323.57      325.08     21.58 o 
  -4   4   3      565.29      562.70     27.09 o 
  -3   4   3      175.34      153.32     14.50 o 
  -2   4   3      923.29      862.46     31.46 o 
  -1   4   3    12103.25    11924.82    246.84 o 
   0   4   3     3449.26     3623.23     84.81 o 
   1   4   3     4132.75     4143.21     94.40 o 
   2   4   3     1786.24     1771.75     72.38 o 
   3   4   3     3868.73     4059.37    127.58 o 
   4   4   3     8603.11     9425.66    196.03 o 
   5   4   3      254.16      251.83     25.62 o 
   6   4   3     2133.21     2018.76     87.17 o 
   7   4   3      437.91      465.80     39.39 o 
   8   4   3      106.28      149.61     28.82 o 
  -6   5   3       37.37       41.95     12.40 o 
  -5   5   3      247.94      305.05     22.27 o 
  -4   5   3      598.36      618.68     30.61 o 
  -3   5   3     4032.36     3656.19     94.62 o 
  -2   5   3     3429.30     3266.09     84.43 o 
  -1   5   3      157.76      147.90     13.76 o 
   0   5   3      401.79      352.05     18.98 o 
   1   5   3      423.58      358.47     18.98 o 
   2   5   3       12.05       18.04      6.05 o 
   3   5   3        3.43        8.60      4.77 o 
   4   5   3      468.41      483.88     39.74 o 
   5   5   3     1659.95     1878.49     82.45 o 
   6   5   3     3126.14     3099.04    121.31 o 
   7   5   3     4740.96     4613.25    168.51 o 
   8   5   3      108.27      120.78     25.85 o 
  -5   6   3      341.72      369.10     41.75 o 
  -4   6   3       30.80       43.80     11.55 o 
  -3   6   3      118.37       97.93     15.14 o 
  -2   6   3     1101.07      970.80     38.99 o 
  -1   6   3     1913.33     1866.77    111.36 o 
   0   6   3     6507.62     6043.16    227.24 o 
   1   6   3     3514.86     3564.35     90.39 o 
   2   6   3      155.22      172.84     15.72 o 
   3   6   3      185.99      170.38     12.91 o 
   4   6   3       74.90      105.04     16.80 o 
   5   6   3     2215.62     2275.32     97.21 o 
   6   6   3     1217.41     1192.25     65.47 o 
   7   6   3      165.13      202.88     32.50 o 
  -4   7   3        0.75       29.31     11.86 o 
  -3   7   3       42.92       91.46     32.91 o 
  -2   7   3      578.18      564.31     30.90 o 
  -1   7   3      344.92      346.93     23.30 o 
   0   7   3        2.04       23.12      9.23 o 
   1   7   3     3138.76     3082.43     84.39 o 
   2   7   3     3561.21     3467.88     92.27 o 
   3   7   3     4812.83     4787.22    113.23 o 
   4   7   3     4608.88     4832.00    172.19 o 
   5   7   3      885.32      938.84     57.82 o 
   6   7   3       38.14       62.38     21.53 o 
   7   7   3        4.49       11.79     16.45 o 
  -2   8   3      920.61      892.20     42.53 o 
  -1   8   3      116.61      106.23     16.96 o 
   0   8   3      382.98      472.27     28.46 o 
   1   8   3     1510.89     1456.58     53.27 o 
   2   8   3     1030.20      960.81     41.32 o 
   3   8   3      141.03      123.99     14.94 o 
   4   8   3      146.92      170.26     29.41 o 
   5   8   3      145.99      183.62     32.79 o 
   1   9   3      732.76      667.19     36.23 o 
   2   9   3        1.01        3.42      7.09 o 
   3   9   3       28.19       36.54      9.91 o 
  -4  -8   4      387.87      462.47     36.93 o 
  -3  -8   4     1343.58     1538.20     73.69 o 
  -2  -8   4      185.79      177.61     25.97 o 
  -1  -8   4      458.82      427.41     33.20 o 
   0  -8   4     1245.94     1071.52     56.95 o 
   1  -8   4     2633.33     2672.12    216.53 o 
   2  -8   4     2648.81     2502.77    119.03 o 
  -6  -7   4      664.80      706.37     48.20 o 
  -5  -7   4      601.76      657.24     44.17 o 
  -4  -7   4     2029.21     2155.94     90.38 o 
  -3  -7   4      657.72      674.05     42.07 o 
  -2  -7   4      280.68      284.10     25.73 o 
  -1  -7   4      136.52      171.37     20.07 o 
   0  -7   4     1374.24     1373.65     63.31 o 
   1  -7   4     2518.05     2475.17     74.92 o 
   2  -7   4      393.24      369.99     24.27 o 
   3  -7   4     2823.28     2836.64     84.44 o 
   4  -7   4      949.95      991.06    102.08 o 
  -7  -6   4      101.72      123.99     24.27 o 
  -6  -6   4      832.86      827.22     51.35 o 
  -5  -6   4     2273.06     2283.02     93.94 o 
  -4  -6   4       34.48       52.11     13.54 o 
  -3  -6   4     1624.70     1582.31     68.56 o 
  -2  -6   4     2602.39     2378.83     90.32 o 
  -1  -6   4     2093.81     2123.84     56.85 o 
   0  -6   4      597.17      516.34     22.32 o 
   1  -6   4      204.36      239.85     17.50 o 
   2  -6   4      466.17      451.32     24.72 o 
   3  -6   4      152.11      148.40     17.92 o 
   4  -6   4      217.88      251.91     27.80 o 
   5  -6   4        0.28       19.09      9.96 o 
  -7  -5   4     3412.28     3343.05    132.63 o 
  -6  -5   4     1973.42     2026.58     88.40 o 
  -5  -5   4       94.26      103.80     19.90 o 
  -4  -5   4      714.29      707.13     40.90 o 
  -3  -5   4       68.89       77.64     10.52 o 
  -2  -5   4      135.69      132.21     10.34 o 
  -1  -5   4       89.54       75.80      9.00 o 
   0  -5   4     2750.89     2675.48     65.24 o 
   1  -5   4     3176.28     2971.48     76.21 o 
   2  -5   4     2839.05     2347.67    197.42 o 
   3  -5   4     1793.37     1739.19     67.33 o 
   4  -5   4      132.72      129.61     16.66 o 
   5  -5   4      808.60      882.75     76.17 o 
   6  -5   4      568.56      569.53     48.40 o 
  -7  -4   4      140.47      173.71     29.23 o 
  -6  -4   4     1431.33     1440.81     70.49 o 
  -5  -4   4     4069.04     3945.80    137.12 o 
  -4  -4   4     5051.19     5085.78    127.61 o 
  -3  -4   4     2558.82     2565.06     62.83 o 
  -2  -4   4      789.47      780.50     25.34 o 
  -1  -4   4      354.13      322.06     14.11 o 
   0  -4   4      208.00      169.91      9.92 o 
   1  -4   4      471.17      495.33     21.04 o 
   2  -4   4      813.81      879.53     38.25 o 
   3  -4   4     9994.40     9726.70    243.52 o 
   4  -4   4     4856.32     4759.17    119.44 o 
   5  -4   4      851.77      817.14     38.08 o 
   6  -4   4     1168.21     1227.71     51.17 o 
   7  -4   4      310.16      362.93     42.01 o 
  -8  -3   4      261.64      310.18     30.63 o 
  -7  -3   4      374.94      331.36     32.44 o 
  -6  -3   4       37.12       35.54     13.33 o 
  -5  -3   4      133.58      131.23     13.20 o 
  -4  -3   4     1250.65     1258.98     58.09 o 
  -3  -3   4     7666.83     7891.84    164.37 o 
  -2  -3   4     6701.77     7344.20    151.59 o 
  -1  -3   4     6014.73     6073.19    125.70 o 
   0  -3   4      856.99      731.25     21.88 o 
   1  -3   4      150.10      124.59     16.43 o 
   2  -3   4     4656.44     4873.58    111.73 o 
   3  -3   4      151.19      172.41     16.72 o 
   4  -3   4      465.73      421.77     23.97 o 
   5  -3   4        8.06       28.01      9.54 o 
   6  -3   4     1376.87     1411.90     77.98 o 
   7  -3   4     2771.35     2721.98    126.56 o 
  -8  -2   4     1274.78     1172.76     61.15 o 
  -7  -2   4     1273.44     1235.57     43.90 o 
  -6  -2   4     1252.33     1227.06     41.99 o 
  -5  -2   4      622.98      560.98     24.74 o 
  -4  -2   4     6680.68     6086.31    132.68 o 
  -3  -2   4     3421.87     3473.57     78.25 o 
  -2  -2   4      933.39      861.79     23.91 o 
  -1  -2   4        7.21        8.08      2.50 o 
   0  -2   4      490.55      421.76     19.58 o 
   1  -2   4       99.89       68.04      7.91 o 
   2  -2   4     9067.71     9608.06    199.22 o 
   3  -2   4      592.76      431.91     24.04 o 
   4  -2   4      172.24      187.03     11.01 o 
   5  -2   4      454.10      442.93     24.36 o 
   6  -2   4      331.78      383.44     27.57 o 
   7  -2   4       91.98      133.56     27.95 o 
   8  -2   4        2.20       45.80     19.31 o 
  -8  -1   4      101.34      141.83     17.79 o 
  -7  -1   4     1039.34      962.64     45.51 o 
  -6  -1   4     3053.01     2953.02    114.66 o 
  -5  -1   4     2657.88     2485.46     65.31 o 
  -4  -1   4     8767.15     8634.07    182.53 o 
  -3  -1   4     3637.44     3488.43     79.59 o 
  -2  -1   4      276.89      247.84     10.98 o 
  -1  -1   4     1106.84     1110.97     40.96 o 
   0  -1   4    13757.70    15778.55    310.30 o 
   1  -1   4      600.25      576.79     35.48 o 
   2  -1   4      640.57      660.59     33.43 o 
   3  -1   4    18448.77    19983.72    324.25 o 
   4  -1   4    18946.89    20359.29    331.77 o 
   5  -1   4     3067.38     3211.22     62.94 o 
   6  -1   4      173.21      233.86     28.65 o 
   7  -1   4       55.55       82.91     22.76 o 
   8  -1   4     1756.36     1760.68     94.23 o 
  -8   0   4      742.30      883.80     38.90 o 
  -7   0   4       68.04       89.04     13.89 o 
  -6   0   4      441.80      451.59     35.45 o 
  -5   0   4        0.57        4.29      5.89 o 
  -4   0   4     3251.95     3315.78    121.31 o 
  -3   0   4     7715.90     7391.48    155.42 o 
  -2   0   4     7089.73     7177.81    148.53 o 
  -1   0   4    35986.38    35800.46   1125.90 o 
   0   0   4     3012.87     2988.69     70.02 o 
   1   0   4      914.36      816.35     16.91 o 
   2   0   4    12627.91    13859.01    224.08 o 
   3   0   4     5524.61     6400.90    108.43 o 
   4   0   4      341.37      405.70     14.22 o 
   5   0   4     1613.77     1421.65     87.83 o 
   6   0   4     1433.48     1426.34     70.14 o 
   7   0   4     1235.37     1282.57     70.95 o 
   8   0   4      892.53      995.44     65.93 o 
  -8   1   4      648.98      547.57     30.98 o 
  -7   1   4      297.29      246.13     19.57 o 
  -6   1   4      745.33      769.38     32.65 o 
  -5   1   4       11.61        8.30      6.50 o 
  -4   1   4     4762.84     4628.67    106.24 o 
  -3   1   4     7776.29     7722.60    163.02 o 
  -2   1   4      325.50      315.36      8.54 o 
  -1   1   4      160.69      116.31      5.46 o 
   0   1   4    17912.66    18568.06    296.52 o 
   1   1   4     2716.56     2528.53     44.01 o 
   2   1   4        2.81       17.40      4.00 o 
   3   1   4     2238.90     2301.34     60.13 o 
   4   1   4      145.30      132.13      7.01 o 
   5   1   4      741.81      763.14     28.42 o 
   6   1   4      142.70      198.39     28.65 o 
   7   1   4      986.73      907.27     56.13 o 
   8   1   4      848.97      774.64     55.08 o 
   9   1   4     1646.99     1556.81     88.98 o 
  -7   2   4     2084.03     1998.81     65.71 o 
  -6   2   4     3555.82     3484.66     93.28 o 
  -5   2   4     3920.95     3844.79    102.32 o 
  -4   2   4     3636.72     3546.06     87.96 o 
  -3   2   4      930.67      890.05     29.45 o 
  -2   2   4     1633.18     1410.59     37.91 o 
  -1   2   4     2095.79     1981.20     47.47 o 
   0   2   4      846.48      826.66     23.18 o 
   1   2   4     2533.02     2682.16     59.10 o 
   2   2   4        0.83       18.93     15.14 o 
   3   2   4     6574.55     6531.79    133.93 o 
   4   2   4    14682.30    15495.53    447.95 o 
   5   2   4     1475.93     1120.94     54.85 o 
   6   2   4        6.20        4.26      9.39 o 
   7   2   4        0.09        3.56     10.21 o 
   8   2   4     1053.14     1116.74     66.75 o 
   9   2   4     1056.13     1102.74     70.66 o 
  -7   3   4      460.83      516.42     25.16 o 
  -6   3   4       13.68       32.71      8.72 o 
  -5   3   4       20.53       27.32      8.75 o 
  -4   3   4      928.40      924.80     34.12 o 
  -3   3   4     7601.92     7189.79    430.47 o 
  -2   3   4     5980.15     6075.06    132.29 o 
  -1   3   4     3991.03     4210.36     94.11 o 
   0   3   4     2273.27     2316.96     55.93 o 
   1   3   4     2422.25     2263.83     54.36 o 
   2   3   4      846.18      810.64     31.13 o 
   3   3   4      838.50      994.51     39.12 o 
   4   3   4     1172.05     1096.23     40.73 o 
   5   3   4     3027.60     3059.77    112.15 o 
   6   3   4     3866.33     3718.24    135.66 o 
   7   3   4     1924.86     1696.79     80.70 o 
   8   3   4      528.48      480.50     42.48 o 
   9   3   4       60.62       91.67     28.36 o 
  -6   4   4        2.83       27.83      9.16 o 
  -5   4   4       37.99       25.83      8.97 o 
  -4   4   4       43.81       56.17     10.50 o 
  -3   4   4      188.86      207.84     17.80 o 
  -2   4   4      219.79      196.52     14.46 o 
  -1   4   4     4610.44     4495.02    210.09 o 
   0   4   4    19424.27    19616.02    393.82 o 
   1   4   4     4167.11     3973.00     91.24 o 
   2   4   4     3843.17     3899.74     89.79 o 
   3   4   4      361.78      364.20     22.20 o 
   4   4   4      332.47      353.34     23.05 o 
   5   4   4      430.32      477.88     34.66 o 
   6   4   4      242.28      270.68     29.17 o 
   7   4   4     1108.27     1097.14     63.08 o 
   8   4   4      583.06      554.61     45.63 o 
  -6   5   4     3442.10     3630.07    159.38 o 
  -5   5   4     1218.10     1209.21     48.93 o 
  -4   5   4      535.10      558.04     28.99 o 
  -3   5   4      284.94      324.95     21.01 o 
  -2   5   4     1305.42     1221.60     77.75 o 
  -1   5   4     5651.16     5285.08    122.62 o 
   0   5   4      986.72      972.33     50.21 o 
   1   5   4      188.05      173.65     15.00 o 
   2   5   4      245.03      168.59     13.91 o 
   3   5   4       98.89      117.97     14.76 o 
   4   5   4     2420.75     2522.37     99.08 o 
   5   5   4     1647.57     1824.93     81.46 o 
   6   5   4      829.36      856.16     53.10 o 
   7   5   4       45.66       56.19     19.14 o 
   8   5   4       49.20       93.30     24.97 o 
  -5   6   4       36.80       61.75     13.12 o 
  -4   6   4      569.97      540.56     56.48 o 
  -3   6   4     3115.37     3085.33     87.10 o 
  -2   6   4     1464.37     1389.29     85.74 o 
  -1   6   4     1090.72     1033.83     39.46 o 
   0   6   4       31.56       38.71      9.28 o 
   1   6   4      378.56      379.54     28.80 o 
   2   6   4        2.98       19.33     21.41 o 
   3   6   4        0.06        9.77      6.08 o 
   4   6   4      590.70      658.06     43.47 o 
   5   6   4     2363.98     2365.36    100.71 o 
   6   6   4     6313.26     6787.05    229.66 o 
   7   6   4     3744.25     3848.06    151.07 o 
  -4   7   4        0.70        6.80      8.92 o 
  -3   7   4      114.49      102.47     16.72 o 
  -2   7   4      574.19      488.61     28.81 o 
  -1   7   4     1095.93      993.71     77.08 o 
   0   7   4     8011.31     7671.88    207.64 o 
   1   7   4     8548.65     8325.87    312.34 o 
   2   7   4     1930.11     1863.28    119.29 o 
   3   7   4       77.54       93.96     13.74 o 
   4   7   4       23.61       61.56     18.73 o 
   5   7   4      622.54      755.80     51.46 o 
   6   7   4       44.18       63.66     20.77 o 
   7   7   4      499.62      521.64     46.62 o 
  -2   8   4      593.36      544.23     32.75 o 
  -1   8   4     2208.99     2154.33     70.73 o 
   0   8   4      871.14      760.78     36.96 o 
   1   8   4      866.87      817.71     37.89 o 
   2   8   4      614.35      641.75     33.12 o 
   3   8   4       69.23      101.60     13.57 o 
   4   8   4      614.28      560.73     44.87 o 
   5   8   4      469.47      526.54     44.87 o 
   1   9   4       33.49       33.44     12.91 o 
   2   9   4       36.95       44.68     12.86 o 
   3   9   4        2.17        6.77     13.71 o 
  -4  -8   5      662.03      752.35     48.90 o 
  -3  -8   5     1027.55      989.60     56.48 o 
  -2  -8   5      482.00      533.08     38.92 o 
  -1  -8   5     2537.11     2523.54    102.40 o 
   0  -8   5     3553.11     3696.30    136.19 o 
   1  -8   5      210.84      268.46     27.89 o 
  -5  -7   5      148.20      154.63     25.50 o 
  -4  -7   5      468.55      465.45     36.00 o 
  -3  -7   5      219.26      255.28     25.97 o 
  -2  -7   5      829.44      828.91     47.50 o 
  -1  -7   5       75.97       92.02     18.32 o 
   0  -7   5     4001.45     4002.92    140.21 o 
   1  -7   5     5501.30     5753.10    189.05 o 
   2  -7   5     2652.48     2582.06    117.40 o 
   3  -7   5     1693.86     1757.14     60.77 o 
  -6  -6   5     1188.86     1106.42     61.91 o 
  -5  -6   5     3287.40     3202.20    122.30 o 
  -4  -6   5     3049.63     3103.53    116.06 o 
  -3  -6   5     1527.89     1444.72     65.41 o 
  -2  -6   5      547.98      538.21     34.89 o 
  -1  -6   5      803.17      770.79     42.01 o 
   0  -6   5     1041.48     1029.39     50.47 o 
   1  -6   5     2023.11     1956.77     49.10 o 
   2  -6   5       75.49       90.30     13.69 o 
   3  -6   5      183.02      238.88     22.14 o 
   4  -6   5      302.55      333.48     28.62 o 
   5  -6   5      369.45      390.84     31.95 o 
  -7  -5   5        2.72       31.57     19.90 o 
  -6  -5   5      881.38      784.33     50.18 o 
  -5  -5   5      976.94     1046.78     55.84 o 
  -4  -5   5      769.84      802.83     44.87 o 
  -3  -5   5     1762.41     1725.21     71.24 o 
  -2  -5   5      208.67      212.51     20.25 o 
  -1  -5   5     2170.84     2117.82     67.95 o 
   0  -5   5     3814.79     3757.58     86.50 o 
   1  -5   5      213.99      164.78     17.83 o 
   2  -5   5      212.56      192.41     15.26 o 
   3  -5   5        7.10       31.42      9.14 o 
   4  -5   5       41.94       58.20     12.49 o 
   5  -5   5       28.83       37.98     11.37 o 
   6  -5   5      600.01      628.22     35.15 o 
  -7  -4   5     1443.82     1452.37     76.20 o 
  -6  -4   5     1856.48     1691.71     80.46 o 
  -5  -4   5      121.04      128.89     23.34 o 
  -4  -4   5        7.32       13.65      8.69 o 
  -3  -4   5     1869.43     1754.44     69.84 o 
  -2  -4   5      937.49      913.99     28.09 o 
  -1  -4   5      807.38      733.29     48.46 o 
   0  -4   5     7194.74     7379.14    165.68 o 
   1  -4   5    19800.76    19710.74    618.94 o 
   2  -4   5    13508.06    13151.21    272.97 o 
   3  -4   5     4485.96     4634.46    187.24 o 
   4  -4   5      770.21      724.53     69.03 o 
   5  -4   5      482.63      467.07     28.29 o 
   6  -4   5      187.20      215.51     24.14 o 
   7  -4   5       93.52      159.35     34.43 o 
  -8  -3   5      242.54      274.65     29.76 o 
  -7  -3   5      789.57      820.91     51.93 o 
  -6  -3   5      401.57      382.13     35.53 o 
  -5  -3   5     1163.49     1013.76     54.44 o 
  -4  -3   5     5513.94     5320.73    118.17 o 
  -3  -3   5     2890.81     2757.61     65.13 o 
  -2  -3   5      130.31      151.90      9.13 o 
  -1  -3   5     1987.50     2082.90     83.64 o 
   0  -3   5     2139.62     2105.27     48.88 o 
   1  -3   5     4417.71     4264.18    122.50 o 
   2  -3   5       50.18       69.29     13.19 o 
   3  -3   5     4326.72     4337.22    211.25 o 
   4  -3   5     3037.46     3057.76     81.62 o 
   5  -3   5       55.43       78.39     13.44 o 
   6  -3   5     1546.37     1563.58     55.52 o 
   7  -3   5      745.70      868.64     63.02 o 
  -8  -2   5      132.05      214.78     31.45 o 
  -7  -2   5       17.80       52.81     16.10 o 
  -6  -2   5       21.33       22.97     12.49 o 
  -5  -2   5     1495.75     1372.73     43.41 o 
  -4  -2   5      485.31      366.44     18.47 o 
  -3  -2   5    10369.63     9979.89    204.58 o 
  -2  -2   5     4735.09     4673.81     98.49 o 
  -1  -2   5     1376.34     1326.84     31.12 o 
   0  -2   5     6822.79     7220.49    145.49 o 
   1  -2   5     1980.64     2253.28     51.98 o 
   2  -2   5     2675.70     2759.87     66.73 o 
   3  -2   5      134.49      133.23     13.92 o 
   4  -2   5       29.07       34.25      8.43 o 
   5  -2   5     1126.34     1115.38     40.55 o 
   6  -2   5        9.59       33.61     15.23 o 
   7  -2   5     4811.82     4901.79    187.53 o 
   8  -2   5     3495.63     3293.11    146.40 o 
  -8  -1   5     1902.80     1910.82     84.61 o 
  -7  -1   5     2228.99     2298.91     67.56 o 
  -6  -1   5     4105.40     3931.80     97.51 o 
  -5  -1   5      136.64      167.71     14.44 o 
  -4  -1   5     2308.68     2172.22     68.82 o 
  -3  -1   5       84.96       80.11      8.62 o 
  -2  -1   5     1339.68     1205.76     35.77 o 
  -1  -1   5     1957.24     1737.87     60.27 o 
   0  -1   5     5093.25     5312.92    154.80 o 
   1  -1   5    15380.14    15826.94    311.41 o 
   2  -1   5     7559.73     7741.66    159.66 o 
   3  -1   5     8795.09     8986.53    152.02 o 
   4  -1   5      117.18      141.36      9.36 o 
   5  -1   5     1827.49     1815.47     40.72 o 
   6  -1   5      196.33      226.98     28.07 o 
   7  -1   5      257.35      284.22     32.85 o 
   8  -1   5      154.21      148.09     30.57 o 
  -8   0   5      198.07      218.06     20.73 o 
  -7   0   5      114.56      125.35     16.72 o 
  -6   0   5      593.90      581.29     27.58 o 
  -5   0   5     1055.78     1076.40     69.44 o 
  -4   0   5      385.77      304.27     17.15 o 
  -3   0   5     6293.16     6060.17    130.63 o 
  -2   0   5      251.50      286.52     26.67 o 
  -1   0   5      760.37      872.52     63.86 o 
   0   0   5       26.59       30.32      3.20 o 
   1   0   5       25.11       33.75      3.55 o 
   2   0   5     5780.30     5894.36     98.97 o 
   3   0   5    18318.43    19602.52    316.58 o 
   4   0   5    17456.29    18545.96    301.74 o 
   5   0   5     1678.77     1750.71     48.05 o 
   6   0   5     1156.76     1216.34     63.48 o 
   7   0   5     1704.77     1770.72     86.65 o 
   8   0   5        1.70       14.06     13.65 o 
  -8   1   5      121.82      148.04     56.10 o 
  -7   1   5        4.48       12.50      8.75 o 
  -6   1   5       40.42       45.27     10.63 o 
  -5   1   5      289.66      244.75     17.10 o 
  -4   1   5     1196.94     1079.43     91.52 o 
  -3   1   5    18763.74    18876.87    332.48 o 
  -2   1   5    13876.64    13974.60    226.80 o 
  -1   1   5      100.34      102.16      5.71 o 
   0   1   5     5797.36     5621.23     94.04 o 
   1   1   5        0.00       10.80      5.67 o 
   2   1   5     4799.43     5320.58    112.16 o 
   3   1   5     1500.75     1589.11     42.07 o 
   4   1   5      489.14      569.08     15.16 o 
   5   1   5      188.04      202.10     13.82 o 
   6   1   5      115.31      137.06     23.11 o 
   7   1   5     2312.45     2382.04    102.81 o 
   8   1   5     2087.86     2181.38    102.64 o 
   9   1   5      637.02      666.58     56.19 o 
  -7   2   5     1274.31     1224.03     68.94 o 
  -6   2   5     1514.63     1577.47     84.43 o 
  -5   2   5        0.94       15.99      9.54 o 
  -4   2   5      987.02      939.42     27.57 o 
  -3   2   5     1173.84     1141.36    103.72 o 
  -2   2   5       35.64       28.66      5.91 o 
  -1   2   5     1366.69     1293.18     34.95 o 
   0   2   5        7.10       15.11      4.99 o 
   1   2   5     1848.02     1702.79     33.04 o 
   2   2   5     2514.94     2716.22     49.33 o 
   3   2   5      131.84       77.90     14.47 o 
   4   2   5      106.49      136.65     19.31 o 
   5   2   5     2953.65     2755.07    103.22 o 
   6   2   5      962.49      946.60     52.81 o 
   7   2   5        2.84        7.00     11.73 o 
   8   2   5      393.06      384.58     38.04 o 
   9   2   5     1536.18     1486.27     84.96 o 
  -7   3   5      523.25      622.43     33.19 o 
  -6   3   5     1955.08     1930.72     61.79 o 
  -5   3   5      844.97      895.29     35.71 o 
  -4   3   5      665.00      674.50     28.22 o 
  -3   3   5     1494.67     1410.30     58.99 o 
  -2   3   5       21.43       24.54      6.66 o 
  -1   3   5      206.42      260.65     13.78 o 
   0   3   5      831.93      773.89     24.90 o 
   1   3   5     1907.64     1936.18     48.06 o 
   2   3   5     3205.19     3318.50     75.20 o 
   3   3   5    19030.96    20382.97    762.86 o 
   4   3   5    31615.22    29110.47    822.96 o 
   5   3   5     6573.70     6675.37    213.73 o 
   6   3   5      325.29      399.11     34.37 o 
   7   3   5      743.70      692.84     48.02 o 
   8   3   5        6.33       33.32     17.62 o 
   9   3   5      333.96      349.57     38.98 o 
  -6   4   5       65.67      127.94     20.10 o 
  -5   4   5       12.99       38.56     10.09 o 
  -4   4   5        5.63       11.75      6.78 o 
  -3   4   5     4044.07     4115.19    140.04 o 
  -2   4   5    10462.06    10182.67    303.94 o 
  -1   4   5     1156.00     1067.36     35.06 o 
   0   4   5     1945.43     1895.19     51.08 o 
   1   4   5       10.25       31.99      6.75 o 
   2   4   5     2715.32     2676.06     65.86 o 
   3   4   5      545.86      585.14     51.84 o 
   4   4   5      153.38      176.62     20.71 o 
   5   4   5     3075.43     2885.95    110.22 o 
   6   4   5     1012.16     1081.56     59.75 o 
   7   4   5      566.87      592.48     44.40 o 
   8   4   5      675.05      670.72     50.36 o 
  -5   5   5        3.64       35.38     10.29 o 
  -4   5   5      807.73      788.48     92.66 o 
  -3   5   5      555.43      565.69     66.05 o 
  -2   5   5       16.85       25.79      8.20 o 
  -1   5   5     1963.98     1821.47     53.87 o 
   0   5   5     2999.88     2814.75     72.88 o 
   1   5   5     3439.35     3300.63    123.15 o 
   2   5   5       65.67       78.15     11.26 o 
   3   5   5        0.75       12.10      5.13 o 
   4   5   5       53.29       71.54     17.74 o 
   5   5   5     1637.27     1567.02     73.87 o 
   6   5   5       24.04       36.88     16.40 o 
   7   5   5       13.18        7.47     12.43 o 
   8   5   5      615.94      620.66     50.01 o 
  -5   6   5     3459.54     3922.24    249.35 o 
  -4   6   5      499.75      572.68     31.76 o 
  -3   6   5      737.52      757.59     35.51 o 
  -2   6   5       52.10       40.50     13.62 o 
  -1   6   5      450.50      368.57     22.38 o 
   0   6   5      595.64      538.52     42.42 o 
   1   6   5      871.08      794.45     32.70 o 
   2   6   5      625.14      590.02     45.07 o 
   3   6   5     1702.74     1620.30     74.16 o 
   4   6   5     7477.63     7817.90    252.18 o 
   5   6   5     3610.34     3623.36    138.23 o 
   6   6   5        5.69      -10.62     11.73 o 
   7   6   5      169.43      169.33     30.63 o 
  -3   7   5      296.20      314.62     24.30 o 
  -2   7   5     3146.30     3250.50    100.16 o 
  -1   7   5       93.23       83.32     14.42 o 
   0   7   5       78.28       66.15     12.93 o 
   1   7   5        2.47       11.90      8.07 o 
   2   7   5      411.73      394.56     24.47 o 
   3   7   5       27.62       56.92     14.15 o 
   4   7   5      666.52      739.57     50.30 o 
   5   7   5     2831.26     3044.89    125.80 o 
   6   7   5     2737.49     2943.77    125.57 o 
   7   7   5     1977.80     1881.76     95.81 o 
  -2   8   5        0.41       18.60     12.66 o 
  -1   8   5     2019.20     1966.23     66.94 o 
   0   8   5     2753.50     2663.79     80.76 o 
   1   8   5     2026.77     1937.10     64.51 o 
   2   8   5      606.07      569.73     31.40 o 
   3   8   5       21.74       33.78     15.75 o 
   4   8   5       57.87       98.55     23.46 o 
   5   8   5      186.40      220.91     34.78 o 
   1   9   5      454.48      445.07     39.18 o 
   2   9   5       93.39       92.12     17.72 o 
  -3  -8   6     1320.06     1560.25     76.32 o 
  -2  -8   6      402.09      428.22     35.24 o 
  -1  -8   6      430.72      518.08     38.51 o 
   0  -8   6       92.26      120.26     23.92 o 
   1  -8   6       10.82       14.41     13.54 o 
  -5  -7   6        8.28       11.20     11.09 o 
  -4  -7   6       37.41       44.99     15.23 o 
  -3  -7   6      536.03      527.94     38.34 o 
  -2  -7   6     1337.89     1392.44     67.10 o 
  -1  -7   6     7062.68     7241.41    231.53 o 
   0  -7   6     5222.81     5518.25    183.68 o 
   1  -7   6      441.59      530.86     37.23 o 
   2  -7   6       22.40       52.22     14.65 o 
   3  -7   6        6.57       19.66     17.10 o 
  -6  -6   6      849.45      947.53     58.52 o 
  -5  -6   6       84.91       95.05     20.66 o 
  -4  -6   6      393.51      408.68     33.03 o 
  -3  -6   6      143.82      143.07     22.41 o 
  -2  -6   6      779.47      692.49     41.37 o 
  -1  -6   6     3662.34     3772.97    131.40 o 
   0  -6   6     2701.62     2864.65    105.20 o 
   1  -6   6     1377.82     1399.91     62.78 o 
   2  -6   6      140.94      162.44     29.35 o 
   3  -6   6      440.27      437.69     25.83 o 
   4  -6   6      125.45      120.31     17.29 o 
   5  -6   6       63.48       75.19     15.30 o 
  -7  -5   6      238.44      275.99     34.48 o 
  -6  -5   6     2653.84     2686.22    112.73 o 
  -5  -5   6     3597.92     3633.81    134.44 o 
  -4  -5   6     5999.93     5928.68    194.13 o 
  -3  -5   6     3960.67     4087.35    140.04 o 
  -2  -5   6      204.09      225.46     21.24 o 
  -1  -5   6       28.69       23.11      9.51 o 
   0  -5   6      291.26      310.77     24.21 o 
   1  -5   6        9.51       17.89      5.13 o 
   2  -5   6        4.63        5.81      8.31 o 
   3  -5   6      911.14      886.57     35.73 o 
   4  -5   6     1243.48     1246.47     46.33 o 
   5  -5   6     2133.22     2098.56     68.12 o 
   6  -5   6     2378.65     2335.42    108.94 o 
  -7  -4   6      239.25      236.84     35.77 o 
  -6  -4   6      501.96      501.04     41.19 o 
  -5  -4   6      382.73      376.18     32.38 o 
  -4  -4   6      198.51      183.39     21.47 o 
  -3  -4   6     2448.08     2525.58     93.48 o 
  -1  -4   6     3835.27     3776.18    124.34 o 
   0  -4   6    10653.52    10702.79    218.07 o 
   1  -4   6      583.34      551.09     20.13 o 
   2  -4   6      167.88      196.51     13.68 o 
   3  -4   6       55.58       54.06      9.95 o 
   4  -4   6       85.90       70.77     13.25 o 
   5  -4   6       56.65       63.40     14.11 o 
   6  -4   6      930.29      817.82     60.92 o 
  -7  -3   6      521.45      485.41     41.02 o 
  -6  -3   6      632.49      560.09     44.17 o 
  -5  -3   6      323.60      296.41     29.29 o 
  -4  -3   6      751.46      728.55     42.36 o 
  -3  -3   6      608.57      509.33     32.15 o 
  -2  -3   6       75.31       81.31     13.51 o 
  -1  -3   6      233.48      212.66     17.01 o 
   0  -3   6     7260.71     7242.94    148.52 o 
   1  -3   6    16291.33    16487.08    566.86 o 
   2  -3   6     7095.70     6790.54    149.26 o 
   3  -3   6     2931.15     2767.20     73.25 o 
   4  -3   6      530.78      526.41     26.98 o 
   5  -3   6       67.74       42.93     16.40 o 
   6  -3   6        4.16       42.71     17.39 o 
   7  -3   6       29.03       38.80     19.37 o 
  -8  -2   6       24.48       60.92     16.57 o 
  -7  -2   6      137.03      149.96     25.79 o 
  -6  -2   6     5134.79     4824.36    168.16 o 
  -5  -2   6     7660.38     7084.69    228.90 o 
  -4  -2   6     7039.78     6535.48    142.95 o 
  -3  -2   6     7938.18     7803.89    240.08 o 
  -2  -2   6        5.26        5.92      3.44 o 
  -1  -2   6      433.22      381.72     22.46 o 
   0  -2   6     2370.68     2491.82     54.10 o 
   1  -2   6       30.55       24.83      4.60 o 
   2  -2   6     1001.35      977.01     49.63 o 
   3  -2   6      425.20      378.84     23.40 o 
   4  -2   6       35.73       44.88      7.71 o 
   5  -2   6      226.92      247.13     13.76 o 
   6  -2   6     1503.77     1576.88     81.34 o 
   7  -2   6      390.05      466.27     44.05 o 
   8  -2   6     1226.81     1177.08     76.26 o 
  -8  -1   6       15.73       37.64     15.46 o 
  -7  -1   6        0.24        9.74     11.09 o 
  -6  -1   6      569.63      589.14     35.74 o 
  -5  -1   6       71.69       78.48     11.70 o 
  -4  -1   6     1527.62     1312.72     40.27 o 
  -3  -1   6     5507.58     4917.17    108.47 o 
  -2  -1   6     1070.23      968.74     27.01 o 
  -1  -1   6      188.66      173.12     14.94 o 
   0  -1   6    10156.06    10285.84    291.80 o 
   1  -1   6     2887.06     3115.84     67.07 o 
   2  -1   6     2096.48     2412.22     46.86 o 
   3  -1   6     1486.30     1423.71     32.42 o 
   4  -1   6      196.39      196.37     11.05 o 
   5  -1   6       51.40       77.59     10.67 o 
   6  -1   6     6439.67     6313.90    216.07 o 
   7  -1   6     4944.72     5025.72    187.13 o 
   8  -1   6     2190.93     2213.76    109.93 o 
  -8   0   6      148.22      188.70     28.77 o 
  -7   0   6      616.36      626.06     30.82 o 
  -6   0   6       31.07       42.26     15.46 o 
  -5   0   6      100.95       91.46     14.97 o 
  -4   0   6     1023.94      886.82     31.28 o 
  -3   0   6     1977.28     1874.28     55.05 o 
  -2   0   6     1752.22     1623.29     41.66 o 
  -1   0   6      462.41      415.45     15.25 o 
   0   0   6    11623.97    11624.36    255.33 o 
   1   0   6    36645.92    38120.79    864.26 o 
   2   0   6    24130.90    25190.64    403.01 o 
   3   0   6     9025.82     9447.08    156.83 o 
   4   0   6     1487.09     1482.07     32.58 o 
   5   0   6       68.24       60.75      8.95 o 
   6   0   6        0.72       19.72     12.08 o 
   7   0   6      145.05      126.09     24.45 o 
   8   0   6       62.79       65.35     20.60 o 
  -7   1   6        4.88       18.78     10.04 o 
  -6   1   6     1620.69     1493.15     94.12 o 
  -5   1   6     1949.12     1740.96     52.87 o 
  -4   1   6     3414.50     3314.79     82.15 o 
  -3   1   6     2176.37     2108.19     64.70 o 
  -2   1   6      349.78      366.94     11.74 o 
  -1   1   6     1335.78     1403.42     28.85 o 
   0   1   6     4063.92     4082.67     70.92 o 
   1   1   6     1737.28     1795.87     34.33 o 
   2   1   6      481.32      529.64     12.95 o 
   3   1   6     7753.85     8319.67    173.08 o 
   4   1   6     2949.01     2889.42     69.68 o 
   5   1   6        3.21        0.94      6.68 o 
   6   1   6       29.45       61.62     16.40 o 
   7   1   6      842.24      908.79     56.19 o 
   8   1   6      628.68      499.47     42.77 o 
  -7   2   6        0.19       11.96      9.16 o 
  -6   2   6        0.49       -0.96      8.13 o 
  -5   2   6       34.91       47.53      9.99 o 
  -4   2   6      759.98      700.37     27.60 o 
  -3   2   6    12947.81    12871.63    263.95 o 
  -2   2   6    13802.50    13807.29    279.36 o 
  -1   2   6     1860.97     1803.81     35.98 o 
   0   2   6     3099.15     3172.04     57.22 o 
   1   2   6      261.42      244.55     11.33 o 
   2   2   6      921.74      878.01     19.86 o 
   3   2   6     2108.72     2011.78     51.25 o 
   4   2   6      149.66      182.00     12.80 o 
   5   2   6       16.15       18.26     11.67 o 
   6   2   6      933.87      957.51     53.45 o 
   7   2   6     3960.92     3996.68    150.13 o 
   8   2   6     2958.82     2659.08    116.41 o 
   9   2   6      245.94      321.74     39.04 o 
  -7   3   6     1229.88     1391.01     52.29 o 
  -6   3   6      875.04      876.07     37.78 o 
  -5   3   6        3.55       11.23      6.77 o 
  -4   3   6      409.92      424.22     55.14 o 
  -3   3   6      123.80      124.76     14.15 o 
  -2   3   6      391.51      352.34     17.67 o 
  -1   3   6     1597.11     1581.57     43.37 o 
   0   3   6     3057.44     3030.70     70.59 o 
   1   3   6     9304.67     9285.11    190.89 o 
   2   3   6     7255.03     7343.54    153.21 o 
   3   3   6     4516.52     4946.17    193.95 o 
   4   3   6        2.36       10.09     10.39 o 
   5   3   6      341.47      352.14     29.47 o 
   6   3   6      108.77      115.06     23.28 o 
   7   3   6      375.95      321.68     33.08 o 
   8   3   6      280.32      275.23     33.61 o 
  -6   4   6      363.73      347.58     23.77 o 
  -5   4   6      617.75      608.11     30.27 o 
  -4   4   6       52.87       83.03     13.41 o 
  -3   4   6       52.29       44.50      9.70 o 
  -2   4   6     1287.35     1282.38     41.42 o 
  -1   4   6     2078.21     2073.82     56.23 o 
   0   4   6     1261.24     1382.12     40.93 o 
   1   4   6        0.02        7.19      4.67 o 
   2   4   6      258.29      240.79     35.56 o 
   3   4   6     8808.43     9106.88    191.42 o 
   4   4   6    12919.23    13014.36    387.09 o 
   5   4   6     2162.28     2151.80     89.68 o 
   6   4   6      246.34      252.42     28.07 o 
   7   4   6     1404.78     1408.78     74.34 o 
   8   4   6      399.96      432.13     41.02 o 
  -5   5   6        6.00       28.78     10.11 o 
  -4   5   6      411.10      421.94     25.65 o 
  -3   5   6     5512.68     5578.30    133.89 o 
  -2   5   6     9870.86     9732.22    212.25 o 
  -1   5   6     1990.01     1965.73     60.45 o 
   0   5   6      367.83      330.22     46.18 o 
   1   5   6      526.30      498.40     23.13 o 
   2   5   6      201.11      188.55     22.11 o 
   3   5   6     1363.41     1289.20     41.45 o 
   4   5   6      889.39      947.01     53.10 o 
   5   5   6      566.44      519.95     39.97 o 
   6   5   6      222.21      201.89     30.57 o 
   7   5   6     1582.36     1654.78     83.73 o 
   8   5   6      605.93      653.92     52.51 o 
  -4   6   6       22.80       22.95      9.56 o 
  -3   6   6       67.21       69.72     12.97 o 
  -2   6   6     1126.00     1185.60     66.37 o 
  -1   6   6      989.50      940.85     45.42 o 
   0   6   6     1275.45     1123.11     40.99 o 
   1   6   6     1460.20     1410.01     46.97 o 
   2   6   6     1260.59     1186.32     69.76 o 
   3   6   6      982.55      999.40     55.20 o 
   4   6   6      426.91      425.95     35.59 o 
   5   6   6     1757.64     1703.97     82.33 o 
   6   6   6     1472.68     1490.82     78.48 o 
   7   6   6      238.02      277.57     34.54 o 
  -3   7   6       63.69       77.04     14.97 o 
  -2   7   6      113.88      153.10     26.08 o 
  -1   7   6      893.01      835.42     37.55 o 
   0   7   6      319.18      327.31     24.80 o 
   1   7   6      625.99      522.31     44.17 o 
   2   7   6      509.50      457.58     31.77 o 
   3   7   6     4296.01     4320.28    158.24 o 
   4   7   6    10698.15    10973.83    346.54 o 
   5   7   6     3627.03     4126.74    158.36 o 
   6   7   6      186.82      196.58     34.48 o 
  -1   8   6      646.47      543.17     37.64 o 
   0   8   6        6.18       31.11     10.91 o 
   1   8   6      147.40      179.95     21.01 o 
   2   8   6      317.47      309.45     45.34 o 
   3   8   6      763.51      786.25     53.33 o 
   4   8   6      207.75      243.55     36.18 o 
   5   8   6      676.69      713.96     54.21 o 
  -2  -8   7      153.51      196.69     29.64 o 
  -1  -8   7       15.95       28.94     13.42 o 
   0  -8   7      783.56      745.93     48.90 o 
  -4  -7   7      441.19      405.18     35.36 o 
  -3  -7   7      700.15      722.24     46.04 o 
  -2  -7   7      160.83      205.33     24.51 o 
  -1  -7   7       82.17       88.75     20.13 o 
   0  -7   7      389.77      442.52     34.60 o 
   1  -7   7      330.44      315.44     28.82 o 
   2  -7   7       16.84       35.13     13.89 o 
   3  -7   7      627.75      857.26     51.58 o 
  -6  -6   7      107.61      166.35     30.17 o 
  -5  -6   7      395.69      391.87     34.66 o 
  -4  -6   7      165.31      189.63     23.05 o 
  -3  -6   7      106.92       97.97     19.37 o 
  -2  -6   7     3275.35     3366.16    122.77 o 
  -1  -6   7     6409.21     6768.73    215.95 o 
   0  -6   7     4968.83     5024.21    166.70 o 
   1  -6   7       53.41       78.13     16.34 o 
   2  -6   7      144.37      147.21     22.11 o 
   3  -6   7      282.97      273.60     33.49 o 
   4  -6   7       51.44       65.12     21.59 o 
  -6  -5   7     4338.25     4248.40    160.40 o 
  -5  -5   7      519.15      563.19     41.60 o 
  -4  -5   7      204.60      213.15     23.63 o 
  -3  -5   7      118.68      139.45     21.47 o 
  -2  -5   7      337.46      279.96     24.68 o 
  -1  -5   7      608.98      648.90     37.99 o 
   0  -5   7      529.18      473.97     30.93 o 
   1  -5   7     1122.27     1103.26     51.29 o 
   2  -5   7      108.26      158.53     17.62 o 
   3  -5   7      756.86      774.81     32.92 o 
   4  -5   7     1602.39     1382.03     49.46 o 
   5  -5   7      527.97      469.89     29.70 o 
  -7  -4   7       65.92       63.19     22.58 o 
  -6  -4   7     1468.55     1416.02     75.50 o 
  -5  -4   7      941.97      941.40     54.91 o 
  -4  -4   7      374.92      377.46     30.87 o 
  -3  -4   7     1352.95     1292.55     59.40 o 
  -2  -4   7     1069.17     1077.01     50.53 o 
  -1  -4   7      125.48      140.85     16.45 o 
   0  -4   7        0.63       25.44      9.51 o 
   1  -4   7      650.27      642.98     22.34 o 
   2  -4   7       31.15       35.45      6.44 o 
   3  -4   7     4298.15     4018.99     81.27 o 
   4  -4   7     5790.39     5797.46    203.52 o 
   5  -4   7     6686.31     6397.08    356.92 o 
   6  -4   7     4251.64     3875.08    160.52 o 
  -7  -3   7       67.32       73.17     22.23 o 
  -6  -3   7      379.70      381.37     37.23 o 
  -5  -3   7      618.68      575.85     42.94 o 
  -4  -3   7        8.07       13.89     11.09 o 
  -3  -3   7      384.69      375.13     28.30 o 
  -2  -3   7      993.77      908.55     43.76 o 
  -1  -3   7     9469.21     9600.35    281.71 o 
   0  -3   7    14412.63    15009.31    298.50 o 
   1  -3   7      225.93      189.67     22.29 o 
   2  -3   7     1737.28     1694.03     45.84 o 
   3  -3   7        2.95       -6.55      6.05 o 
   4  -3   7      146.61      146.80     29.85 o 
   5  -3   7       45.09       40.56     10.48 o 
   6  -3   7      617.56      657.54     52.28 o 
   7  -3   7     1234.15     1277.44     79.12 o 
  -7  -2   7     2075.45     2070.93     92.72 o 
  -6  -2   7     2392.08     2288.45     98.32 o 
  -5  -2   7      307.95      316.89     32.03 o 
  -4  -2   7      783.30      786.66     47.26 o 
  -3  -2   7       19.41       35.36     14.30 o 
  -2  -2   7     1689.86     1617.09     64.13 o 
  -1  -2   7        7.08       29.70      8.46 o 
   0  -2   7     4233.96     4040.73    125.45 o 
   1  -2   7     8107.26     8498.89    245.24 o 
   2  -2   7     1069.08      933.49     27.95 o 
   3  -2   7       33.81       45.41      9.39 o 
   4  -2   7     1654.89     1611.86     66.55 o 
   5  -2   7      316.10      329.99     32.00 o 
   6  -2   7     3059.98     3034.44    127.20 o 
   7  -2   7      475.29      484.01     45.28 o 
   8  -2   7       45.83       81.86     25.67 o 
  -7  -1   7      125.48      117.75     25.21 o 
  -6  -1   7     3639.96     3562.27    131.75 o 
  -5  -1   7     5853.75     5516.38    184.38 o 
  -4  -1   7     7888.84     7504.82    163.10 o 
  -3  -1   7     4201.89     3963.11     90.79 o 
  -2  -1   7     4213.01     4009.59    165.07 o 
  -1  -1   7      160.64      149.02     15.23 o 
   0  -1   7      364.93      366.78     21.01 o 
   1  -1   7      434.94      505.74     16.44 o 
   2  -1   7      405.64      453.81     15.55 o 
   3  -1   7     4560.25     4269.44     77.44 o 
   4  -1   7     7098.55     7015.59    123.78 o 
   5  -1   7     3502.67     3674.58    170.82 o 
   6  -1   7     2111.14     2162.94     97.09 o 
   7  -1   7     1332.05     1346.99     76.38 o 
   8  -1   7      280.37      313.63     36.82 o 
  -7   0   7       24.47       65.12     18.32 o 
  -6   0   7      109.35      138.52     23.92 o 
  -5   0   7     2031.32     1787.27     53.36 o 
  -4   0   7      410.59      392.67     20.28 o 
  -3   0   7     2371.35     2322.28     66.25 o 
  -2   0   7     1396.84     1451.20     31.18 o 
  -1   0   7     1215.25     1087.18     25.48 o 
   0   0   7     3225.95     3144.04     64.47 o 
   1   0   7     1274.80     1276.77     27.08 o 
   2   0   7     6544.31     7138.25    136.21 o 
   3   0   7     1762.59     1871.87     37.24 o 
   4   0   7      583.49      510.20     22.17 o 
   5   0   7      282.47      257.64     15.92 o 
   6   0   7     1040.15     1034.00     64.50 o 
   7   0   7     6130.38     5955.46    209.12 o 
   8   0   7     2760.50     2822.17    125.98 o 
  -7   1   7      465.55      409.09     49.68 o 
  -6   1   7      678.38      654.08     31.09 o 
  -5   1   7      730.64      723.22     30.90 o 
  -4   1   7     2193.81     2097.37     56.40 o 
  -3   1   7      173.47      139.55      7.98 o 
  -2   1   7     5329.78     5625.18     97.61 o 
  -1   1   7      371.65      443.22     13.53 o 
   0   1   7     2624.81     2415.16     45.59 o 
   1   1   7    17851.56    18695.67    301.73 o 
   2   1   7    11671.98    12601.21    225.36 o 
   3   1   7      224.21      191.36     12.20 o 
   4   1   7     1231.92     1188.20     36.33 o 
   5   1   7      763.84      754.40     28.23 o 
   6   1   7      102.99      112.49     16.08 o 
   7   1   7       43.43       67.33     18.32 o 
   8   1   7       26.10       43.12     16.63 o 
  -7   2   7      114.23      116.94     15.24 o 
  -6   2   7     2129.02     2160.69     64.80 o 
  -5   2   7     7458.62     7345.24    164.35 o 
  -4   2   7     7061.82     6552.44    145.50 o 
  -3   2   7     2888.35     2835.86     70.25 o 
  -2   2   7     3117.03     3306.52     61.25 o 
  -1   2   7      176.27      207.30      9.27 o 
   0   2   7     1434.25     1470.12     30.90 o 
   1   2   7     1172.72     1308.45     27.85 o 
   2   2   7       49.08       71.71      5.63 o 
   3   2   7     1985.01     1937.72     50.57 o 
   4   2   7     3264.36     3180.62     76.98 o 
   5   2   7     1040.83     1021.34     52.63 o 
   6   2   7      537.19      455.06     35.88 o 
   7   2   7       35.17       24.62     14.70 o 
   8   2   7      812.23      849.91     57.30 o 
  -6   3   7        9.20       25.88     14.18 o 
  -5   3   7       83.07      115.82     14.86 o 
  -4   3   7      393.35      408.16     45.07 o 
  -3   3   7     5139.48     5080.99    120.26 o 
  -2   3   7     2107.03     2090.70     55.81 o 
  -1   3   7      540.73      499.11     20.54 o 
   0   3   7     3054.56     2868.32     68.09 o 
   1   3   7     1885.62     1855.70     47.28 o 
   2   3   7     2668.61     2678.17     93.74 o 
   3   3   7     4308.36     4642.49    151.77 o 
   4   3   7       17.27       17.45     10.50 o 
   5   3   7      510.48      484.41     35.01 o 
   6   3   7     2788.71     2628.63    105.90 o 
   7   3   7     6326.62     6002.60    207.02 o 
   8   3   7     3848.20     3683.05    147.51 o 
  -6   4   7      172.97      195.79     21.03 o 
  -5   4   7        3.59        8.98     10.74 o 
  -4   4   7     1890.60     1956.17     60.24 o 
  -3   4   7      257.85      234.54     17.07 o 
  -2   4   7      265.98      267.28     17.02 o 
  -1   4   7      216.92      195.21     19.37 o 
   0   4   7     1844.01     1799.79     49.92 o 
   1   4   7     9582.26     9816.68    205.46 o 
   2   4   7    11644.51    11865.12    244.58 o 
   3   4   7      877.61      903.65     47.03 o 
   4   4   7       18.73       25.21     10.79 o 
   5   4   7      243.62      198.56     24.21 o 
   6   4   7      101.05       79.94     20.77 o 
   7   4   7      512.09      520.59     43.12 o 
   8   4   7      300.97      359.66     37.52 o 
  -5   5   7     1102.64     1267.11     74.34 o 
  -4   5   7     2965.23     2862.55     82.59 o 
  -3   5   7      413.27      329.78     21.56 o 
  -2   5   7       45.54       75.85     12.60 o 
  -1   5   7     2168.29     2026.13     59.07 o 
   0   5   7      222.06      231.13     15.92 o 
   1   5   7       36.26       40.38      8.62 o 
   2   5   7      258.99      232.00     15.86 o 
   3   5   7      972.41      945.43     51.11 o 
   4   5   7     2706.86     2812.31    110.16 o 
   5   5   7      556.73      492.06     38.69 o 
   6   5   7        1.91        3.91     11.79 o 
   7   5   7       24.05       66.58     21.06 o 
   8   5   7      569.85      589.68     49.42 o 
  -4   6   7      280.34      273.77     23.48 o 
  -3   6   7     4191.58     4298.34    113.09 o 
  -2   6   7     4612.63     4467.78    113.97 o 
  -1   6   7     2154.60     1983.57     61.44 o 
   0   6   7      559.88      566.74     28.03 o 
   1   6   7     1996.15     1903.32     57.78 o 
   2   6   7        6.03       13.38      6.83 o 
   3   6   7      670.10      641.31     43.00 o 
   4   6   7       84.15       80.17     20.13 o 
   5   6   7     2283.71     2331.40    102.29 o 
   6   6   7      473.36      531.04     44.81 o 
   7   6   7     2033.66     2078.10    100.59 o 
  -3   7   7        0.53       -1.16      8.29 o 
  -2   7   7       26.27       37.74     10.68 o 
  -1   7   7      770.32      792.11     41.31 o 
   0   7   7      943.43      862.71     61.41 o 
   1   7   7     1671.02     1527.97     61.09 o 
   2   7   7     2735.50     2721.46    110.98 o 
   3   7   7      402.95      400.97     36.29 o 
   4   7   7       73.70       94.47     22.81 o 
   5   7   7      573.01      560.68     46.68 o 
   6   7   7       79.00       67.10     23.92 o 
  -1   8   7     1998.02     1990.39     68.26 o 
   0   8   7     1068.13     1053.76     45.34 o 
   1   8   7       59.59       92.95     16.32 o 
   2   8   7      119.76      109.64     23.28 o 
   3   8   7      736.99      727.32     51.99 o 
   4   8   7     1963.39     2031.66     98.73 o 
   5   8   7      587.03      676.15     53.86 o 
  -4  -7   8        8.79       39.15     14.70 o 
  -3  -7   8        0.95        2.57     11.96 o 
  -2  -7   8     1106.94     1063.00     58.47 o 
  -1  -7   8      428.65      478.99     37.29 o 
   0  -7   8      218.99      260.59     27.66 o 
   1  -7   8     1124.62     1191.08     61.97 o 
   2  -7   8     2550.30     2692.69    107.42 o 
  -5  -6   8        4.94       19.84     15.29 o 
  -4  -6   8      883.78      832.76     51.64 o 
  -3  -6   8     7267.18     7213.23    233.92 o 
  -2  -6   8      429.48      537.80     38.10 o 
  -1  -6   8      572.48      597.32     39.44 o 
   0  -6   8      425.93      472.16     34.13 o 
   1  -6   8      427.45      462.12     33.43 o 
   2  -6   8       41.44       78.48     17.45 o 
   3  -6   8      116.20      136.36     22.52 o 
   4  -6   8      268.26      380.09     38.92 o 
  -6  -5   8      140.76      141.73     28.24 o 
  -5  -5   8      336.59      367.48     35.65 o 
  -4  -5   8       18.47       30.98     12.72 o 
  -3  -5   8     2357.25     2119.41     87.58 o 
  -2  -5   8     3160.87     3027.85    111.56 o 
  -1  -5   8     5626.94     5833.57    187.71 o 
   0  -5   8     4266.62     4303.36    144.30 o 
   1  -5   8      795.88      837.83     43.82 o 
   2  -5   8      403.22      373.32     27.83 o 
   3  -5   8       19.07       31.22     11.55 o 
   4  -5   8      429.91      425.01     39.21 o 
   5  -5   8      844.45      893.57     64.27 o 
  -7  -4   8     2607.38     2734.47    122.24 o 
  -6  -4   8     2562.20     2562.93    113.55 o 
  -5  -4   8      188.76      208.71     31.28 o 
  -4  -4   8      282.99      303.77     29.06 o 
  -3  -4   8      743.49      632.97     39.56 o 
  -2  -4   8       87.94       74.22     15.64 o 
  -1  -4   8      129.82      157.78     18.15 o 
   0  -4   8     2642.18     2792.88     98.67 o 
   1  -4   8     4881.80     4914.16    156.03 o 
   2  -4   8     2302.39     2327.02     84.20 o 
   3  -4   8     5178.10     5294.87    119.06 o 
   4  -4   8     2418.40     2490.56    151.97 o 
   5  -4   8       54.74       78.01     21.94 o 
   6  -4   8      406.79      329.67     38.69 o 
  -7  -3   8       25.73       35.13     18.09 o 
  -6  -3   8      960.06      933.47     59.40 o 
  -5  -3   8      584.00      547.72     43.00 o 
  -4  -3   8       20.51       38.34     15.58 o 
  -3  -3   8     1591.69     1315.83     61.09 o 
  -2  -3   8      459.71      452.09     30.46 o 
  -1  -3   8     5004.17     5160.98    162.68 o 
   0  -3   8     5555.68     5706.02    175.40 o 
   1  -3   8     3320.56     3419.37    111.45 o 
   2  -3   8       29.45       45.55      9.25 o 
   3  -3   8      564.00      513.57     22.19 o 
   4  -3   8     2231.54     2181.61    119.70 o 
   5  -3   8     2114.25     2275.01    165.16 o 
   6  -3   8     2486.23     2232.38    106.72 o 
   7  -3   8     1605.22     1577.12     90.67 o 
  -7  -2   8        5.22       31.74     15.99 o 
  -6  -2   8      365.17      329.21     33.43 o 
  -5  -2   8     1147.36     1062.19     60.68 o 
  -4  -2   8       66.23       84.31     22.17 o 
  -3  -2   8     2321.10     2162.01     86.77 o 
  -2  -2   8     7693.23     7618.41    232.29 o 
  -1  -2   8     7290.42     6991.10    210.93 o 
   0  -2   8     7853.27     8049.61    236.66 o 
   1  -2   8     3357.71     3477.61    110.05 o 
   2  -2   8       24.60       27.63      5.89 o 
   3  -2   8     1055.87     1012.74     31.36 o 
   4  -2   8      101.18       90.61     12.84 o 
   5  -2   8     1010.59     1053.08     52.08 o 
   6  -2   8      218.21      207.66     33.55 o 
   7  -2   8     2159.63     2236.75    108.70 o 
  -7  -1   8     1974.86     2260.62     98.90 o 
  -6  -1   8     3396.35     3466.81    131.52 o 
  -5  -1   8      246.97      276.87     29.12 o 
  -4  -1   8        2.95       18.91     14.70 o 
  -3  -1   8     1160.81     1034.41     55.14 o 
  -2  -1   8      314.53      306.57     26.02 o 
  -1  -1   8      488.94      399.81     25.91 o 
   0  -1   8     6356.89     6516.43    193.84 o 
   1  -1   8     8696.19     8664.08    249.03 o 
   2  -1   8     3793.08     3870.67     70.58 o 
   3  -1   8     3707.78     3668.71     68.61 o 
   4  -1   8      811.79      788.78     43.38 o 
   5  -1   8       17.45        9.94      6.44 o 
   6  -1   8     3388.89     3229.80    129.53 o 
   7  -1   8     1841.91     1695.74     87.87 o 
   8  -1   8        1.56       30.81     14.35 o 
  -7   0   8      168.90      186.31     28.01 o 
  -6   0   8     1828.63     1928.90     85.71 o 
  -5   0   8     3043.08     2916.93    111.74 o 
  -4   0   8       23.56       34.98      8.74 o 
  -3   0   8      905.21      830.41     29.58 o 
  -2   0   8      706.32      658.20     38.51 o 
  -1   0   8      495.02      499.03     14.38 o 
   0   0   8     2327.01     2523.20     47.97 o 
   1   0   8     4588.43     5077.38     88.61 o 
   2   0   8      492.97      508.81     15.55 o 
   3   0   8     2186.50     2297.80     55.59 o 
   4   0   8     9238.84     9586.47    300.96 o 
   5   0   8     6414.56     6592.77    195.41 o 
   6   0   8     3798.31     3765.51     93.86 o 
   7   0   8     1361.79     1352.07     73.52 o 
   8   0   8      359.31      441.47     42.59 o 
  -7   1   8        0.45       17.68     13.95 o 
  -6   1   8        0.47       19.20     12.78 o 
  -5   1   8       66.99       75.11     11.21 o 
  -4   1   8      278.08      260.17     16.29 o 
  -3   1   8     1836.68     1751.91     47.72 o 
  -2   1   8     1915.72     1931.12     39.83 o 
  -1   1   8     8153.13     7848.67    132.98 o 
   0   1   8     8656.78     8567.08    143.86 o 
   1   1   8      165.37      193.08      8.91 o 
   2   1   8     3516.86     3560.56     64.37 o 
   3   1   8      328.28      307.32     17.45 o 
   4   1   8      297.70      280.03     16.13 o 
   5   1   8        0.55       20.32      6.74 o 
   6   1   8      138.67      153.76     14.66 o 
   7   1   8     2610.67     2693.04    113.43 o 
   8   1   8     1963.28     1777.60     90.67 o 
  -6   2   8     2169.32     2161.87     65.03 o 
  -5   2   8       50.11       71.05     11.59 o 
  -4   2   8     1332.96     1233.40     79.68 o 
  -3   2   8      524.55      442.60     20.56 o 
  -2   2   8      353.80      329.19     12.55 o 
  -1   2   8       20.20       24.51      5.27 o 
   0   2   8     5166.19     5183.51    120.82 o 
   1   2   8    13409.62    13574.85    222.32 o 
   2   2   8     4080.08     4288.35     75.97 o 
   3   2   8     2376.20     2415.79     61.01 o 
   4   2   8      942.47      836.88     30.04 o 
   5   2   8       14.35       18.02      7.27 o 
   6   2   8      902.97      748.68     46.85 o 
   7   2   8     1302.57     1198.72     66.58 o 
   8   2   8       52.68       71.59     20.95 o 
  -6   3   8      644.60      760.93     34.87 o 
  -5   3   8     3510.28     3670.50    166.38 o 
  -4   3   8     2734.55     2730.64     73.96 o 
  -3   3   8     1037.03     1000.83     35.33 o 
  -2   3   8      991.60     1056.99     35.12 o 
  -1   3   8      449.30      436.03     19.68 o 
   0   3   8      198.32      203.37     12.80 o 
   1   3   8        2.28        9.62      4.03 o 
   2   3   8     1387.91     1396.87     31.63 o 
   3   3   8     4291.79     4104.98    137.70 o 
   4   3   8    10455.05     9967.25    302.77 o 
   5   3   8     4728.75     4580.99    157.89 o 
   6   3   8     1598.50     1519.53     73.23 o 
   7   3   8      926.38      916.90     56.95 o 
   8   3   8      241.70      245.88     30.34 o 
  -5   4   8        8.65       12.78      9.60 o 
  -4   4   8       85.28      145.17     17.48 o 
  -3   4   8     1151.07     1093.15     44.99 o 
  -2   4   8     2244.64     2293.66     63.78 o 
  -1   4   8     1042.35     1035.57     35.50 o 
   0   4   8      451.18      372.80     42.27 o 
   1   4   8       40.04       32.06      7.53 o 
   2   4   8     8942.55     8756.50    226.42 o 
   3   4   8     3662.19     3691.16    129.59 o 
   4   4   8        6.59       16.34     10.04 o 
   5   4   8       34.66       50.24     15.75 o 
   6   4   8       12.99       30.81     14.18 o 
   7   4   8     1890.37     1698.60     83.85 o 
   8   4   8     3100.07     2870.13    125.10 o 
  -5   5   8        0.55       18.52      8.75 o 
  -4   5   8     1166.06     1206.51     46.98 o 
  -3   5   8     1065.97     1008.21     40.22 o 
  -2   5   8       17.03       17.15      7.53 o 
  -1   5   8        4.75        2.26     11.41 o 
   0   5   8     1086.00     1009.79     36.63 o 
   1   5   8     3983.08     3519.70     87.46 o 
   2   5   8     2388.84     2296.26     62.48 o 
   3   5   8     1385.19     1413.68     66.63 o 
   4   5   8      246.39      297.23     29.47 o 
   5   5   8        3.08       -8.52      8.17 o 
   6   5   8       25.39       41.25     16.80 o 
   7   5   8       69.34       87.64     24.62 o 
   8   5   8       72.39      116.17     28.01 o 
  -4   6   8     1215.37     1429.93     55.18 o 
  -3   6   8      930.11      863.55     39.32 o 
  -2   6   8      171.63      191.48     20.59 o 
  -1   6   8       85.94      109.08     14.98 o 
   0   6   8      452.20      427.56     24.32 o 
   1   6   8      620.83      547.15     49.42 o 
   2   6   8     1291.67     1321.67     64.94 o 
   3   6   8     3144.56     3264.57    125.10 o 
   4   6   8     4787.13     4971.28    176.68 o 
   5   6   8     2670.08     2812.13    117.69 o 
   6   6   8      665.02      597.26     47.67 o 
   7   6   8       18.97       43.41     20.01 o 
  -3   7   8     1191.38     1342.71     54.14 o 
  -2   7   8     1146.91     1158.04     47.66 o 
  -1   7   8      111.60      109.81     17.21 o 
   0   7   8      668.63      696.15     33.86 o 
   1   7   8      278.44      272.32     20.77 o 
   2   7   8     1135.23     1089.20     60.80 o 
   3   7   8     2512.32     2568.99    109.81 o 
   4   7   8      112.13      151.47     29.87 o 
   5   7   8      758.25      790.81     56.42 o 
   6   7   8      810.09      849.27     60.80 o 
  -1   8   8        6.02       13.27     10.25 o 
   0   8   8      607.40      579.51     35.42 o 
   1   8   8     2331.32     2301.62     73.45 o 
   2   8   8     1017.35      917.36     58.29 o 
   3   8   8       22.84       43.47     16.75 o 
   4   8   8       31.67       59.46     20.83 o 
   5   8   8      219.53      274.88     41.54 o 
  -3  -7   9       90.07      109.58     21.94 o 
  -2  -7   9      222.02      274.94     29.23 o 
  -1  -7   9     1113.33     1152.51     62.61 o 
   0  -7   9     1858.53     2002.02     88.57 o 
   1  -7   9      781.69      835.79     50.76 o 
   2  -7   9        0.36       11.44     12.55 o 
  -5  -6   9      456.13      560.85     44.58 o 
  -4  -6   9        6.51       36.93     14.94 o 
  -3  -6   9      900.00      792.73     49.36 o 
  -2  -6   9     4106.38     4076.97    146.40 o 
  -1  -6   9     1030.52     1101.05     57.77 o 
   0  -6   9      494.67      527.07     37.23 o 
   1  -6   9      328.84      301.43     27.72 o 
   2  -6   9      221.24      270.62     26.32 o 
   3  -6   9     2251.92     2403.52     96.39 o 
   4  -6   9     1066.53     1066.91     57.07 o 
  -6  -5   9      432.90      427.76     40.96 o 
  -5  -5   9     1801.46     1748.78     85.48 o 
  -4  -5   9     2801.02     2638.66    108.35 o 
  -3  -5   9     5544.04     5525.78    186.13 o 
  -2  -5   9     4554.14     4641.14    158.71 o 
  -1  -5   9        0.21       12.43      9.34 o 
   0  -5   9     1408.08     1520.11     66.81 o 
   1  -5   9     1474.31     1401.14     62.32 o 
   2  -5   9       12.11       19.49      9.86 o 
   3  -5   9      307.85      308.20     26.84 o 
   4  -5   9     1862.87     1937.95     79.35 o 
  -6  -4   9       99.87      136.07     28.36 o 
  -5  -4   9      134.52      167.52     28.77 o 
  -4  -4   9       11.10       18.73     14.82 o 
  -3  -4   9     1062.71     1052.97     55.84 o 
  -2  -4   9     1360.77     1305.21     60.68 o 
  -1  -4   9     3048.21     3196.01    112.79 o 
   0  -4   9     4173.75     4275.82    141.32 o 
   1  -4   9     1604.04     1613.82     65.41 o 
   2  -4   9      126.46      140.97     19.02 o 
   3  -4   9       66.87       87.52     15.64 o 
   4  -4   9     1732.16     1706.07     68.74 o 
   5  -4   9      932.27      846.24     57.53 o 
   6  -4   9      245.86      227.50     37.81 o 
  -7  -3   9     1095.22     1092.00     66.93 o 
  -6  -3   9      719.64      706.02     52.57 o 
  -5  -3   9       66.11       43.47     18.67 o 
  -4  -3   9      114.76      137.24     24.33 o 
  -3  -3   9       87.21      115.71     21.47 o 
  -2  -3   9     2766.90     2504.52     94.18 o 
  -1  -3   9     2461.82     2423.06     88.69 o 
   0  -3   9      310.92      305.46     22.58 o 
   1  -3   9     2705.74     2726.59     93.71 o 
   2  -3   9     1639.05     1632.20     62.08 o 
   3  -3   9     3351.45     3344.04    109.75 o 
   4  -3   9     2091.92     2077.74     66.20 o 
   5  -3   9       13.46       15.11      8.51 o 
   6  -3   9      216.66      242.91     37.69 o 
   7  -3   9      185.21      252.13     41.31 o 
  -7  -2   9      117.99      173.65     29.99 o 
  -6  -2   9     1671.70     1481.83     77.31 o 
  -5  -2   9     1108.82      970.58     58.93 o 
  -4  -2   9     3508.27     3173.49    123.64 o 
  -3  -2   9     5273.06     4909.14    166.64 o 
  -2  -2   9     2245.82     2314.82     88.46 o 
  -1  -2   9       48.78       49.89     11.96 o 
   0  -2   9     3471.08     3500.59    114.31 o 
   1  -2   9        1.04        2.92      4.73 o 
   2  -2   9      132.92      117.39      9.57 o 
   3  -2   9      109.01       96.47      8.60 o 
   4  -2   9     4195.70     4760.99    160.11 o 
   5  -2   9      572.47      609.67     52.98 o 
   6  -2   9     1808.33     1636.11     84.49 o 
   7  -2   9      678.34      720.79     55.96 o 
  -7  -1   9      152.64      174.70     28.18 o 
  -6  -1   9      736.15      738.17     49.71 o 
  -5  -1   9      662.85      666.17     46.10 o 
  -4  -1   9      469.82      503.32     40.44 o 
  -3  -1   9     2070.62     1914.03     83.50 o 
  -2  -1   9     4471.66     4215.49    143.89 o 
  -1  -1   9     8105.66     7892.47    238.71 o 
   0  -1   9     9950.47     9921.85    289.00 o 
   1  -1   9     1757.01     1829.63     48.33 o 
   2  -1   9     1053.39      975.21     24.40 o 
   3  -1   9     1151.06     1138.98     27.72 o 
   4  -1   9       14.49       26.28     11.03 o 
   5  -1   9      224.94      257.96     18.37 o 
   6  -1   9      230.09      238.05     18.27 o 
   7  -1   9     5559.46     5564.46    203.35 o 
   8  -1   9     1748.90     1918.75    101.18 o 
  -7   0   9     2007.59     2070.46     93.77 o 
  -6   0   9     1127.79     1094.40     61.27 o 
  -5   0   9        3.37       16.45     11.55 o 
  -4   0   9        6.80        9.74     12.55 o 
  -3   0   9      254.00      242.93     16.31 o 
  -2   0   9       49.94       80.35     11.19 o 
  -1   0   9     1155.59     1146.52     26.61 o 
   0   0   9     3426.99     3401.74     62.98 o 
   1   0   9    13558.56    14384.51    236.34 o 
   2   0   9     4907.77     5164.83    127.45 o 
   3   0   9     4252.39     3972.41     92.90 o 
   4   0   9     2477.26     2395.33     63.95 o 
   5   0   9      902.97      871.20     32.96 o 
   6   0   9      614.28      681.88     29.66 o 
   7   0   9        9.59       21.36     12.72 o 
   8   0   9      107.40      130.29     28.88 o 
  -7   1   9      173.81      243.90     28.42 o 
  -6   1   9      800.31      923.49     54.56 o 
  -5   1   9     2771.74     2528.44    102.23 o 
  -4   1   9     2732.34     2506.95     65.78 o 
  -3   1   9     1411.96     1358.64     40.41 o 
  -2   1   9      863.80      812.12     21.84 o 
  -1   1   9     3501.94     3512.32     79.00 o 
   0   1   9    10682.15    10467.27    174.96 o 
   1   1   9     2439.70     2369.75     46.74 o 
   2   1   9      619.96      584.35     16.85 o 
   3   1   9       62.31       78.00     10.22 o 
   4   1   9     1023.07     1089.39     36.20 o 
   5   1   9      681.83      708.06     28.59 o 
   6   1   9     1443.78     1375.27     45.52 o 
   7   1   9      885.73      773.07     51.52 o 
   8   1   9       57.07       99.72     24.27 o 
  -6   2   9      331.38      281.30     30.57 o 
  -5   2   9      270.37      288.42     19.03 o 
  -4   2   9        0.02        9.31      6.07 o 
  -3   2   9     2408.42     2182.05     58.72 o 
  -2   2   9     4768.83     4808.40     86.99 o 
  -1   2   9     3308.47     3183.27     60.60 o 
   0   2   9     7457.60     7652.89    130.77 o 
   1   2   9     3337.52     3433.17     63.66 o 
   2   2   9       43.13       57.46      5.67 o 
   3   2   9     1270.13     1220.77     37.85 o 
   4   2   9     1321.21     1191.93     39.91 o 
   5   2   9       60.45       63.34     10.72 o 
   6   2   9       50.87       58.75     11.20 o 
   7   2   9     7285.40     6982.17    235.73 o 
   8   2   9     3694.57     3565.89    145.00 o 
  -6   3   9      848.34      888.22     72.15 o 
  -5   3   9       52.53       99.32     14.78 o 
  -4   3   9      400.80      417.78     31.39 o 
  -3   3   9        3.01        8.70      6.94 o 
  -2   3   9      336.77      318.02     22.55 o 
  -1   3   9      138.59      161.65      9.68 o 
   0   3   9     1717.08     1810.55     39.42 o 
   1   3   9    10710.48    10852.09    182.40 o 
   2   3   9     8417.77     8829.99    150.62 o 
   3   3   9     3757.36     3856.98     92.18 o 
   4   3   9     2315.04     2196.38     87.52 o 
   5   3   9        3.28       14.47     11.09 o 
   6   3   9     2250.01     1955.16     87.12 o 
   7   3   9      578.73      694.76     48.60 o 
   8   3   9      137.03      145.23     28.65 o 
  -5   4   9      891.53      933.96     40.31 o 
  -4   4   9      638.49      599.91     29.66 o 
  -3   4   9      846.43      795.34     33.19 o 
  -2   4   9       33.65       34.66      8.73 o 
  -1   4   9       40.01       52.34      9.46 o 
   0   4   9     4586.31     4683.89    108.37 o 
   1   4   9     1896.99     1746.45     67.57 o 
   2   4   9       11.25       29.70     10.85 o 
   3   4   9      183.67      193.19     20.95 o 
   4   4   9     3989.34     3968.44    140.74 o 
   5   4   9     1490.30     1435.10     69.73 o 
   6   4   9      719.59      713.08     47.79 o 
   7   4   9      472.77      429.33     38.28 o 
   8   4   9       15.14       57.30     17.10 o 
  -4   5   9      111.04      188.70     18.99 o 
  -3   5   9     1910.10     1950.84     62.18 o 
  -2   5   9     3504.13     3374.50     89.58 o 
  -1   5   9     2004.57     1972.88     71.16 o 
   0   5   9     3353.95     3394.86     86.73 o 
   1   5   9      114.30      127.65     14.37 o 
   2   5   9     1492.11     1392.44     65.00 o 
   3   5   9     1394.76     1438.19     68.39 o 
   4   5   9      110.05      121.54     22.58 o 
   5   5   9      582.27      594.75     43.30 o 
   6   5   9       24.94       22.00     13.48 o 
   7   5   9     1381.28     1348.62     75.04 o 
  -3   6   9      818.89      766.34     37.01 o 
  -2   6   9       56.98       97.76     16.05 o 
  -1   6   9       89.54       88.90     14.57 o 
   0   6   9      678.88      695.79     31.94 o 
   1   6   9     5015.01     4882.50    118.80 o 
   2   6   9     2574.32     2520.04    102.46 o 
   3   6   9      431.21      419.94     34.60 o 
   4   6   9     1824.94     1771.42     84.02 o 
   5   6   9       70.78       70.25     20.13 o 
   6   6   9      252.97      230.07     34.83 o 
   7   6   9      177.80      210.93     35.01 o 
  -2   7   9        2.78       14.10     10.39 o 
  -1   7   9        4.85        1.83      8.43 o 
   0   7   9       98.52      110.36     16.28 o 
   1   7   9        2.36       15.23     11.61 o 
   2   7   9      278.65      271.85     29.17 o 
   3   7   9     2886.52     2932.33    121.07 o 
   4   7   9     4727.38     4927.99    182.05 o 
   5   7   9     2506.45     2623.38    117.75 o 
   6   7   9      719.42      681.63     54.56 o 
   0   8   9       94.16      122.82     18.30 o 
   1   8   9       38.96       29.87     14.24 o 
   2   8   9     1241.54     1287.65     71.54 o 
   3   8   9     2325.12     2258.93    105.61 o 
   4   8   9      164.39      161.63     31.92 o 
  -2  -7  10      390.91      392.28     36.00 o 
  -1  -7  10        2.41       21.94     13.89 o 
   0  -7  10       35.74       57.36     16.69 o 
   1  -7  10      571.21      652.93     45.45 o 
  -4  -6  10       62.93       94.70     21.53 o 
  -3  -6  10      268.57      293.79     30.69 o 
  -2  -6  10      428.46      465.57     36.88 o 
  -1  -6  10     2337.44     2220.47     93.18 o 
   0  -6  10     1777.38     1907.67     83.09 o 
   1  -6  10     1134.58     1147.90     59.28 o 
   2  -6  10       26.38       28.88     14.24 o 
   3  -6  10      193.52      223.65     26.32 o 
  -5  -5  10     1008.24     1080.04     65.06 o 
  -4  -5  10      673.45      718.74     49.71 o 
  -3  -5  10      294.70      202.41     29.35 o 
  -2  -5  10      423.47      435.05     34.31 o 
  -1  -5  10      388.96      372.85     30.46 o 
   0  -5  10     1293.90     1265.88     60.16 o 
   1  -5  10     1241.17     1137.40     55.43 o 
   2  -5  10      704.95      709.58     41.08 o 
   3  -5  10     3296.01     3542.72    124.87 o 
  -6  -4  10       27.19       31.16     19.49 o 
  -5  -4  10        3.92       39.39     16.28 o 
  -4  -4  10     1102.10     1058.92     60.27 o 
  -3  -4  10     3692.91     3475.50    129.07 o 
  -2  -4  10      663.29      617.10     39.62 o 
  -1  -4  10      300.93      351.67     28.42 o 
   0  -4  10      236.62      184.91     19.96 o 
   1  -4  10      687.84      674.34     37.81 o 
   2  -4  10      181.22      195.88     19.49 o 
   3  -4  10      207.03      228.61     21.71 o 
  -6  -3  10      187.35      199.32     32.79 o 
  -5  -3  10        0.15       -2.45     14.41 o 
  -4  -3  10      195.49      197.10     30.87 o 
  -3  -3  10     1062.90     1042.11     56.42 o 
  -2  -3  10     2290.42     2119.18     85.13 o 
  -1  -3  10     4317.36     4355.76    144.65 o 
   0  -3  10     3893.67     3745.31    125.10 o 
   1  -3  10     1308.23     1214.42     52.11 o 
   2  -3  10      162.46      167.99     16.63 o 
   3  -3  10     1626.50     1658.16     63.54 o 
   4  -3  10     1757.25     1732.15     78.30 o 
   5  -3  10      890.98      891.04     38.58 o 
   6  -3  10       26.71       34.25     18.96 o 
  -6  -2  10     2303.17     2196.84    101.29 o 
  -5  -2  10      703.18      807.08     54.79 o 
  -4  -2  10      155.12      192.67     31.80 o 
  -3  -2  10       52.53       86.42     20.95 o 
  -2  -2  10     3465.56     3254.07    117.46 o 
  -1  -2  10     3046.20     2800.00    100.36 o 
   0  -2  10     2660.29     2630.20     92.31 o 
   1  -2  10      919.65      878.04     39.97 o 
   2  -2  10      816.79      826.11     37.17 o 
   3  -2  10      672.73      689.57     25.66 o 
   4  -2  10     1789.56     1845.52     79.76 o 
   5  -2  10      121.36      128.72     16.79 o 
   6  -2  10       15.08       19.55     14.82 o 
   7  -2  10        0.42       18.61     15.99 o 
  -6  -1  10      552.52      568.90     44.23 o 
  -5  -1  10     1674.08     1679.52     81.16 o 
  -4  -1  10     1444.11     1479.73     74.63 o 
  -3  -1  10     4592.18     4547.79    160.69 o 
  -2  -1  10     1697.13     1463.80     68.74 o 
  -1  -1  10       33.21       31.39     12.31 o 
   0  -1  10      367.64      307.50     23.28 o 
   1  -1  10     3070.28     2975.30     72.62 o 
   2  -1  10      823.19      796.79     58.41 o 
   3  -1  10      467.11      474.79     22.86 o 
   4  -1  10     4049.86     4175.46    143.42 o 
   5  -1  10    16043.80    16500.17    343.58 o 
   6  -1  10     3918.32     3837.31    241.27 o 
   7  -1  10     1409.15     1401.43     78.54 o 
  -6   0  10       54.90       54.38     18.09 o 
  -5   0  10      261.89      272.02     29.70 o 
  -4   0  10       72.12       64.53     18.85 o 
  -3   0  10      218.46      280.93     18.11 o 
  -2   0  10      954.90      989.44     35.21 o 
  -1   0  10     4019.85     4233.39    154.77 o 
   0   0  10     5357.95     5540.54    124.45 o 
   1   0  10     3036.79     2913.08     56.34 o 
   2   0  10       62.37       80.46      7.64 o 
   3   0  10     1320.95     1367.75     77.52 o 
   4   0  10      573.57      556.17     25.41 o 
   5   0  10     1589.96     1596.77     53.36 o 
   6   0  10      277.34      364.67     21.75 o 
   7   0  10     2275.06     2266.75    103.57 o 
   8   0  10      444.48      403.60     39.97 o 
  -6   1  10     1553.83     1357.67     70.89 o 
  -5   1  10      241.62      276.17     30.22 o 
  -4   1  10       80.49      117.87     23.16 o 
  -3   1  10       37.49       32.97     15.17 o 
  -2   1  10      272.35      301.57     12.80 o 
  -1   1  10     1236.10     1113.36     27.38 o 
   0   1  10      638.00      554.50     19.01 o 
   1   1  10     6016.33     5989.42    138.26 o 
   2   1  10     3408.94     3252.18     61.76 o 
   3   1  10      768.36      743.58     27.88 o 
   4   1  10     1125.59     1024.99     35.83 o 
   5   1  10       50.26       72.23     11.34 o 
   6   1  10     1241.63     1219.58     42.88 o 
   7   1  10       22.73       21.24     13.71 o 
   8   1  10       32.05       49.60     17.68 o 
  -6   2  10     1678.83     1816.00     87.82 o 
  -5   2  10     2428.23     2356.19    101.12 o 
  -4   2  10     2414.34     2405.63     83.06 o 
  -3   2  10     6291.21     6441.10    143.29 o 
  -2   2  10     1839.11     1851.97     40.60 o 
  -1   2  10        0.09        1.17      3.88 o 
   0   2  10     2536.69     2443.81     49.40 o 
   1   2  10        0.32        5.73      3.85 o 
   2   2  10      371.44      363.11     18.26 o 
   3   2  10      649.80      643.72     26.01 o 
   4   2  10      959.72      909.05     33.04 o 
   5   2  10     4910.77     4761.08    215.07 o 
   6   2  10     2540.29     2552.82     71.33 o 
   7   2  10      828.80      735.96     49.95 o 
   8   2  10        2.23       15.81     11.96 o 
  -5   3  10      518.33      494.09     26.97 o 
  -4   3  10      267.80      283.22     19.31 o 
  -3   3  10       58.99       80.75     14.35 o 
  -2   3  10     1304.79     1258.27     60.97 o 
  -1   3  10     1858.34     1731.57     83.92 o 
   0   3  10     2256.81     2313.37     48.46 o 
   1   3  10     1072.02     1146.01     28.75 o 
   2   3  10       65.70       67.71     14.27 o 
   3   3  10       63.29       84.29     11.53 o 
   4   3  10      300.13      265.87     17.62 o 
   5   3  10        5.18        3.27      7.64 o 
   6   3  10     2113.38     1951.72     87.82 o 
   7   3  10     4099.59     3962.49    151.65 o 
   8   3  10     4395.47     4073.47    160.23 o 
  -5   4  10       17.96       10.28     15.00 o 
  -4   4  10      513.99      550.07     29.00 o 
  -3   4  10        4.08       10.51      6.85 o 
  -2   4  10       13.65       12.16      6.76 o 
  -1   4  10      305.26      331.26     19.18 o 
   0   4  10     2379.91     2435.36     64.77 o 
   1   4  10     5947.61     5916.79    131.94 o 
   2   4  10     5865.91     6170.18    197.98 o 
   3   4  10     1725.62     1722.70     74.45 o 
   4   4  10      670.38      620.78     41.02 o 
   5   4  10       13.24       29.23     13.60 o 
   6   4  10     1605.74     1655.19     80.64 o 
   7   4  10      148.84      194.07     30.87 o 
   8   4  10       40.90       86.01     20.19 o 
  -4   5  10     1587.66     1540.91     55.64 o 
  -3   5  10     1487.80     1555.47     54.11 o 
  -2   5  10     1324.78     1479.83     65.53 o 
  -1   5  10      126.84      162.05     17.33 o 
   0   5  10     1717.39     1623.81     51.20 o 
   1   5  10     1081.78     1013.16     36.92 o 
   2   5  10        3.61        9.45      8.99 o 
   3   5  10     1177.68     1175.68     60.74 o 
   4   5  10      158.26      155.21     25.32 o 
   5   5  10      427.05      448.94     37.34 o 
   6   5  10      302.65      340.64     33.78 o 
   7   5  10      121.82      123.29     26.20 o 
  -3   6  10      907.65      994.16     43.65 o 
  -2   6  10     1467.02     1465.64     53.35 o 
  -1   6  10     1340.08     1345.60     49.01 o 
   0   6  10      577.43      547.76     52.95 o 
   1   6  10      705.54      722.48     45.63 o 
   2   6  10      143.53      137.06     23.75 o 
   3   6  10       62.22       78.07     18.73 o 
   4   6  10      774.27      842.04     53.80 o 
   5   6  10       67.73       89.16     21.53 o 
   6   6  10      968.43      827.92     57.24 o 
   7   6  10     5352.46     5204.04    195.64 o 
  -2   7  10        0.74       15.24      9.94 o 
  -1   7  10        9.77       40.14     11.76 o 
   0   7  10      144.98      127.79     27.74 o 
   1   7  10     2476.60     2507.49    107.36 o 
   2   7  10     3612.01     3567.64    138.87 o 
   3   7  10     1098.77     1231.34     68.50 o 
   4   7  10      136.17      223.13     33.32 o 
   5   7  10       27.76       13.60     11.96 o 
   1   8  10      488.70      419.12     37.58 o 
   2   8  10        3.43       26.61     11.32 o 
   3   8  10      873.11      939.89     61.38 o 
  -3  -6  11     4768.88     4968.48    178.96 o 
  -2  -6  11     1291.22     1206.54     65.12 o 
  -1  -6  11      181.64      204.16     29.52 o 
   0  -6  11        1.51       20.01     12.66 o 
   1  -6  11     1237.27     1195.40     61.85 o 
   2  -6  11     1710.23     1791.08     80.29 o 
   3  -6  11      123.02      153.46     25.67 o 
  -4  -5  11     1165.99     1191.02     67.57 o 
  -3  -5  11      197.65      198.27     30.05 o 
  -2  -5  11     2394.00     2296.15     96.16 o 
  -1  -5  11      842.36      833.58     48.55 o 
   0  -5  11     1926.57     1897.10     80.29 o 
   1  -5  11     1402.71     1525.89     68.74 o 
   2  -5  11      388.38      467.26     33.32 o 
   3  -5  11      560.60      558.58     37.34 o 
  -5  -4  11      223.53      202.30     33.61 o 
  -4  -4  11       11.18       12.72     15.46 o 
  -3  -4  11        3.12       13.60     13.25 o 
  -2  -4  11      708.32      750.25     45.86 o 
  -1  -4  11      315.74      266.54     25.44 o 
   0  -4  11      316.73      312.05     26.67 o 
   1  -4  11      405.23      343.44     26.90 o 
   2  -4  11     3727.92     3860.84    130.94 o 
   3  -4  11     7078.16     7389.44    227.27 o 
   4  -4  11     5931.37     6470.91    219.45 o 
  -6  -3  11      140.91      182.87     32.62 o 
  -5  -3  11      248.14      324.95     36.06 o 
  -4  -3  11      302.33      355.17     36.64 o 
  -3  -3  11     2488.97     2368.33     99.37 o 
  -2  -3  11     1908.74     1942.91     82.51 o 
  -1  -3  11       69.56       88.28     17.74 o 
   0  -3  11        0.37        8.46      8.87 o 
   1  -3  11      973.12      986.45     46.56 o 
   2  -3  11     3319.24     3426.73    115.01 o 
   3  -3  11      241.86      220.73     20.83 o 
   4  -3  11     1889.98     2069.12     90.38 o 
   5  -3  11     1398.96     1515.97     74.69 o 
  -6  -2  11      345.44      428.75     39.85 o 
  -5  -2  11       88.93      144.18     29.58 o 
  -4  -2  11       67.50       48.84     20.71 o 
  -3  -2  11      121.41      119.27     25.32 o 
  -2  -2  11     8207.24     7807.52    246.41 o 
  -1  -2  11     5224.84     5153.51    168.16 o 
   0  -2  11     7943.34     6844.46    210.47 o 
   1  -2  11     2267.20     2139.89     77.84 o 
   2  -2  11       16.47       23.57     13.25 o 
   3  -2  11      172.90      213.97     24.21 o 
   4  -2  11      410.76      405.18     34.08 o 
   5  -2  11      516.44      477.81     26.58 o 
   6  -2  11        0.33       30.57     15.93 o 
   7  -2  11      387.16      444.04     43.24 o 
  -6  -1  11     2172.63     2112.88     97.79 o 
  -5  -1  11     1084.75     1110.56     64.83 o 
  -4  -1  11       13.29        4.84     15.58 o 
  -3  -1  11       92.75      105.32     24.27 o 
  -2  -1  11     1181.09     1229.59     63.83 o 
  -1  -1  11       42.51       51.62     10.20 o 
   0  -1  11       86.62       89.71     11.83 o 
   1  -1  11     2286.87     2184.85     58.31 o 
   2  -1  11      600.85      595.41     30.34 o 
   3  -1  11     6145.87     6329.71    205.51 o 
   4  -1  11     6557.59     6887.41    221.03 o 
   5  -1  11        3.87       16.06      7.78 o 
   6  -1  11      118.49      137.18     17.67 o 
   7  -1  11        9.38       40.26     16.75 o 
  -6   0  11        5.59       18.44     13.30 o 
  -5   0  11      128.31      111.56     25.27 o 
  -4   0  11       64.44      106.78     23.98 o 
  -3   0  11     1668.43     1634.30     76.55 o 
  -2   0  11      648.08      598.29     61.15 o 
  -1   0  11     1012.63      988.52     35.89 o 
   0   0  11      347.13      375.20     20.84 o 
   1   0  11      182.38      207.66     14.89 o 
   2   0  11      143.69      148.25     10.12 o 
   3   0  11      310.94      325.40     19.81 o 
   4   0  11     5413.88     5595.36    129.41 o 
   5   0  11     8220.19     8382.57    185.43 o 
   6   0  11     3436.69     3433.61     90.50 o 
   7   0  11     1306.51     1338.94     74.10 o 
  -6   1  11       48.92       85.07     19.96 o 
  -5   1  11       30.99       70.54     22.06 o 
  -4   1  11       26.58       37.81     16.69 o 
  -3   1  11      298.41      323.31     31.16 o 
  -2   1  11     6827.53     6747.58    149.32 o 
  -1   1  11     7007.83     6812.20    213.27 o 
   0   1  11     7665.25     7566.01    150.97 o 
   1   1  11     3533.71     3543.46     80.93 o 
   2   1  11      105.10      140.40     19.14 o 
   3   1  11      673.05      594.15     25.08 o 
   4   1  11      783.28      830.85     31.86 o 
   5   1  11      622.58      594.61     27.10 o 
   6   1  11      160.14      174.36     35.80 o 
   7   1  11       65.46       71.74     13.26 o 
   8   1  11      288.69      245.01     30.28 o 
  -5   2  11      868.55      964.16     59.46 o 
  -4   2  11        1.90        0.64     12.08 o 
  -3   2  11      224.56      248.16     28.24 o 
  -2   2  11     1962.38     1939.31     43.03 o 
  -1   2  11       43.92       55.84     10.73 o 
   0   2  11     2884.66     2599.30     65.83 o 
   1   2  11     2582.34     2583.49     68.75 o 
   2   2  11      746.42      700.19     26.97 o 
   3   2  11      465.52      471.66     22.42 o 
   4   2  11     3167.97     3027.56     77.96 o 
   5   2  11       64.79       86.81     13.95 o 
   6   2  11     1021.50      966.97     37.92 o 
   7   2  11       42.92       42.83     15.99 o 
   8   2  11        0.58        3.50     12.02 o 
  -5   3  11     1160.31     1424.42     77.72 o 
  -4   3  11      750.73      680.76     48.78 o 
  -3   3  11      357.65      447.90     23.55 o 
  -2   3  11     1276.67     1255.38     41.35 o 
  -1   3  11      570.65      600.38     20.36 o 
   0   3  11      313.48      302.32     13.88 o 
   1   3  11       31.37       35.84      6.34 o 
   2   3  11       59.56       48.42      9.39 o 
   3   3  11      255.89      261.26     16.96 o 
   4   3  11     4283.51     4145.24    140.42 o 
   5   3  11     9803.81    10249.28    222.82 o 
   6   3  11     7101.02     7145.78    236.72 o 
   7   3  11     1994.28     1880.53     90.15 o 
   8   3  11      110.38      119.38     25.21 o 
  -4   4  11       26.99       32.73      9.87 o 
  -3   4  11        0.43        0.44      6.43 o 
  -2   4  11      871.21      885.23     35.01 o 
  -1   4  11     1265.77     1224.32     41.57 o 
   0   4  11     2048.37     1986.51     56.56 o 
   1   4  11     1795.39     1824.41     51.96 o 
   2   4  11      674.33      699.66     40.79 o 
   3   4  11     1324.09     1173.23     58.29 o 
   4   4  11      796.86      866.43     50.24 o 
   5   4  11      245.42      282.41     29.17 o 
   6   4  11      112.04       85.60     20.83 o 
   7   4  11     1519.62     1581.44     81.98 o 
  -4   5  11        7.61       19.10      9.89 o 
  -3   5  11        4.27        2.71      7.50 o 
  -2   5  11      175.04      194.68     17.79 o 
  -1   5  11        7.95       12.91      7.51 o 
   0   5  11      852.83      808.19     33.72 o 
   1   5  11     9693.29    10339.05    317.24 o 
   2   5  11     2294.79     2411.33     97.97 o 
   3   5  11      269.12      349.74     30.98 o 
   4   5  11     1275.77     1171.71     63.08 o 
   5   5  11       50.61       70.60     19.14 o 
   6   5  11      470.67      502.68     41.37 o 
   7   5  11      608.19      711.16     52.63 o 
  -3   6  11     1013.24     1147.05     47.85 o 
  -2   6  11     1070.77     1289.76     49.84 o 
  -1   6  11       12.98       17.21      8.96 o 
   0   6  11      121.75      128.87     34.48 o 
   1   6  11        0.77       10.27     11.09 o 
   2   6  11      227.74      242.38     26.90 o 
   3   6  11      236.63      253.41     28.12 o 
   4   6  11     1804.42     1750.76     85.25 o 
   5   6  11     1993.97     2158.80    100.42 o 
   6   6  11     1795.86     1907.96     94.93 o 
  -1   7  11      281.08      289.66     24.26 o 
   0   7  11      137.36      183.92     27.66 o 
   1   7  11        3.48       28.07     14.18 o 
   2   7  11      471.03      486.40     40.61 o 
   3   7  11      584.03      718.98     51.11 o 
   4   7  11      214.95      254.69     36.76 o 
   5   7  11       99.40      177.03     31.51 o 
  -2  -6  12       14.11       13.19     14.59 o 
  -1  -6  12      467.42      548.13     41.95 o 
   0  -6  12       88.20      140.56     25.27 o 
   1  -6  12      343.34      386.56     33.78 o 
   2  -6  12     1554.67     1692.24     78.83 o 
  -4  -5  12     3100.12     2997.68    126.85 o 
  -3  -5  12     7157.58     6935.20    233.34 o 
  -2  -5  12     2368.89     2354.62     99.72 o 
  -1  -5  12      477.26      520.65     38.51 o 
   0  -5  12      908.21      892.16     50.36 o 
   1  -5  12      119.78      117.40     20.66 o 
   2  -5  12      531.10      522.75     36.41 o 
   3  -5  12       26.06       54.09     16.10 o 
  -5  -4  12      525.65      608.64     50.24 o 
  -4  -4  12     1335.23     1360.82     75.62 o 
  -3  -4  12        6.94       -6.01     13.01 o 
  -2  -4  12      289.22      298.57     29.82 o 
  -1  -4  12       40.33       39.50     14.82 o 
   0  -4  12      965.73      942.10     49.83 o 
   1  -4  12     1781.86     1727.54     72.41 o 
   2  -4  12      456.33      419.76     30.17 o 
   4  -4  12       57.28       55.20     18.32 o 
   5  -4  12      180.65      201.95     33.08 o 
  -5  -3  12      186.43      158.88     31.22 o 
  -4  -3  12       34.15       54.61     22.64 o 
  -3  -3  12       76.04       85.19     22.76 o 
  -2  -3  12      441.31      411.71     34.13 o 
  -1  -3  12      988.50      954.59     50.82 o 
   0  -3  12        1.61        9.10      9.69 o 
   1  -3  12     1774.83     1742.95     70.37 o 
   2  -3  12     2983.07     3018.63    104.91 o 
   3  -3  12     7897.23     8177.04    263.80 o 
   4  -3  12     2109.87     2242.82     97.68 o 
   5  -3  12       49.99       65.00     19.90 o 
  -5  -2  12      678.30      698.32     54.03 o 
  -4  -2  12     4000.84     3680.19    146.34 o 
  -3  -2  12    10021.74     9625.79    306.45 o 
  -2  -2  12     4168.53     4117.87    147.74 o 
  -1  -2  12      486.02      504.95     36.00 o 
   0  -2  12        9.24       19.55     11.03 o 
   1  -2  12      244.08      207.49     20.36 o 
   2  -2  12      356.49      351.07     18.93 o 
   3  -2  12      138.72      150.66     24.45 o 
   4  -2  12      758.92      820.39     50.65 o 
   5  -2  12      331.31      338.72     31.68 o 
   6  -2  12       56.60       46.33     16.86 o 
  -6  -1  12        2.23       25.27     14.53 o 
  -5  -1  12      364.57      463.29     42.13 o 
  -4  -1  12      565.41      714.31     52.51 o 
  -3  -1  12      191.90      190.62     26.34 o 
  -2  -1  12     2408.74     2306.74     66.38 o 
  -1  -1  12     2440.38     2337.53     65.79 o 
   0  -1  12      573.17      608.37     26.81 o 
   1  -1  12     3147.10     3108.77     78.42 o 
   2  -1  12     1248.74     1208.09     47.12 o 
   3  -1  12     1060.76     1108.34     58.35 o 
   4  -1  12      273.22      259.89     26.84 o 
   5  -1  12      250.55      215.31     18.22 o 
   6  -1  12       15.42       25.21      9.60 o 
  -6   0  12     1186.58     1343.95     73.58 o 
  -5   0  12      286.63      290.11     33.49 o 
  -4   0  12        1.08       23.40     16.22 o 
  -3   0  12      487.84      514.23     40.90 o 
  -2   0  12      622.72      599.20     28.00 o 
  -1   0  12      618.90      662.48     29.38 o 
   0   0  12       94.02      104.77     31.98 o 
   1   0  12      387.93      432.66     22.23 o 
   2   0  12     1135.19     1105.95     55.78 o 
   3   0  12     8204.02     8376.71    261.93 o 
   4   0  12     5038.53     4612.32    224.26 o 
   5   0  12      421.41      453.50     24.46 o 
   6   0  12      455.14      432.25     24.98 o 
   7   0  12       24.42       44.75     16.34 o 
  -5   1  12      260.61      254.93     36.47 o 
  -4   1  12      432.21      503.14     40.73 o 
  -3   1  12     2228.19     2403.69     99.60 o 
  -2   1  12     3075.68     3088.70     79.47 o 
  -1   1  12        0.01       14.36     13.22 o 
   0   1  12     1108.62     1110.46     37.69 o 
   1   1  12      267.97      303.28     17.83 o 
   2   1  12      845.87      788.75     43.03 o 
   3   1  12      161.87      168.79     14.38 o 
   4   1  12     3089.78     3064.89     79.71 o 
   5   1  12     2373.60     2309.95     66.01 o 
   6   1  12      348.08      328.82     21.34 o 
   7   1  12       88.17       98.16     15.00 o 
  -5   2  12       10.62       -0.88     14.76 o 
  -4   2  12      237.84      282.99     31.74 o 
  -3   2  12      400.07      382.36     34.54 o 
  -2   2  12     5595.08     5644.63    186.72 o 
  -1   2  12     8297.45     8207.63    177.50 o 
   0   2  12     6284.54     6329.40    138.39 o 
   1   2  12     2891.88     2757.74     68.59 o 
   2   2  12     2192.95     2063.60     56.76 o 
   3   2  12       31.32       34.45      8.99 o 
   4   2  12       28.58       33.06      8.58 o 
   5   2  12        2.78        0.30      6.26 o 
   6   2  12       23.80       34.76     11.58 o 
   7   2  12      813.68      840.06     40.11 o 
  -5   3  12      534.09      501.63     45.40 o 
  -4   3  12        8.36       14.82     15.52 o 
  -3   3  12      319.46      328.21     33.90 o 
  -2   3  12      128.82      142.95     18.18 o 
  -1   3  12      421.97      408.60     38.80 o 
   0   3  12       53.37       56.22      8.34 o 
   1   3  12     2611.21     2559.88     67.16 o 
   2   3  12       83.02      100.63     14.59 o 
   3   3  12     2095.25     2055.67     58.98 o 
   4   3  12     2294.15     2239.86     64.18 o 
   5   3  12       76.92      103.89     14.66 o 
   6   3  12     1620.78     1659.86     80.00 o 
   7   3  12      231.50      173.47     29.76 o 
  -4   4  12      150.86      154.10     30.87 o 
  -3   4  12      608.20      648.04     31.26 o 
  -2   4  12      132.37      144.24     16.46 o 
  -1   4  12      188.41      186.78     16.20 o 
   0   4  12     2619.01     2627.16     70.45 o 
   1   4  12     1518.62     1617.96     69.79 o 
   2   4  12      135.92      147.10     21.71 o 
   3   4  12       32.51       32.15     12.95 o 
   4   4  12     2903.11     2966.82    115.24 o 
   5   4  12     4414.99     4266.13    155.38 o 
   6   4  12     1627.73     1609.79     80.70 o 
   7   4  12      583.33      570.25     46.04 o 
  -3   5  12      363.09      368.09     26.37 o 
  -2   5  12     2380.62     2394.18     79.91 o 
  -1   5  12     6770.82     7025.39    224.15 o 
   0   5  12     3083.69     3100.67     83.23 o 
   1   5  12      735.74      710.28     43.76 o 
   2   5  12     1293.41     1311.98     65.29 o 
   3   5  12       31.50       51.11     15.75 o 
   4   5  12       15.73       85.71     21.65 o 
   5   5  12        1.09       10.91     13.89 o 
   6   5  12        9.61       11.09     14.06 o 
  -2   6  12        2.98       23.53     14.06 o 
  -1   6  12       41.77       59.25     12.22 o 
   0   6  12      569.01      608.87     42.54 o 
   1   6  12     2579.94     2524.82    104.68 o 
   2   6  12     1171.94     1176.84     64.53 o 
   3   6  12      523.59      552.16     42.24 o 
   4   6  12      719.05      812.51     54.03 o 
   5   6  12      295.49      410.89     39.85 o 
   6   6  12      754.09      789.70     56.72 o 
   0   7  12      772.50      730.41     49.83 o 
   1   7  12      248.82      316.60     32.21 o 
   2   7  12        0.19       -3.62     10.33 o 
   3   7  12        2.88       18.38     13.36 o 
   4   7  12      959.80      979.91     63.66 o 
  -3  -5  13      450.24      431.61     40.20 o 
  -2  -5  13       40.00       37.64     15.75 o 
  -1  -5  13        0.61      -11.96      9.34 o 
   0  -5  13      142.30      182.11     27.48 o 
   1  -5  13      490.30      498.42     36.53 o 
   2  -5  13     1179.22     1141.60     58.41 o 
  -4  -4  13     1516.21     1481.72     82.04 o 
  -3  -4  13      637.23      706.72     50.82 o 
  -2  -4  13      900.25      879.03     53.51 o 
  -1  -4  13        1.52       14.53     12.95 o 
   0  -4  13       83.18      126.50     21.30 o 
   1  -4  13        1.30       19.37     10.62 o 
   2  -4  13     1420.49     1441.63     64.30 o 
   4  -4  13      621.63      600.24     47.03 o 
  -5  -3  13       52.96       73.93     27.31 o 
  -4  -3  13      509.06      467.90     45.28 o 
  -3  -3  13      147.57      194.13     32.79 o 
  -2  -3  13       90.20       85.36     21.41 o 
  -1  -3  13      218.41      237.89     25.67 o 
   0  -3  13     1282.14     1125.67     55.61 o 
   1  -3  13     4656.47     4570.66    151.53 o 
   2  -3  13      224.35      244.60     23.05 o 
   3  -3  13      678.71      767.82     50.88 o 
   4  -3  13      205.03      222.08     32.38 o 
   5  -3  13      126.25      114.71     24.51 o 
  -5  -2  13     1637.80     1765.18     92.89 o 
  -4  -2  13       15.11       29.17     20.66 o 
  -3  -2  13        2.97       26.26     18.20 o 
  -2  -2  13      148.60      101.70     23.46 o 
  -1  -2  13      240.04      299.74     29.12 o 
   0  -2  13      168.26      157.25     23.34 o 
   1  -2  13      549.07      533.22     25.26 o 
   2  -2  13     4758.59     4936.51    172.07 o 
   3  -2  13     5601.14     5755.55    196.87 o 
   4  -2  13     1910.35     2081.72     92.95 o 
   5  -2  13      355.92      350.39     33.61 o 
   6  -2  13       31.66       58.70     18.73 o 
  -5  -1  13       40.91       59.81     23.69 o 
  -4  -1  13     2301.41     2565.38    112.32 o 
  -3  -1  13     5486.89     5728.05    337.55 o 
  -2  -1  13     4193.07     4224.89    139.89 o 
  -1  -1  13      520.51      500.89     26.15 o 
   0  -1  13      846.40      812.79     32.97 o 
   1  -1  13      123.84      163.85     16.51 o 
   2  -1  13        1.17        2.63     10.79 o 
   3  -1  13       29.27       43.59     14.70 o 
   4  -1  13     1846.32     1793.18     81.81 o 
   5  -1  13     1471.93     1530.61     74.63 o 
   6  -1  13     1318.34     1314.78     67.33 o 
  -5   0  13       89.12      137.65     29.29 o 
  -4   0  13      857.15      881.83     56.54 o 
  -3   0  13       72.05      129.13     27.42 o 
  -2   0  13      540.27      557.63     33.14 o 
  -1   0  13      231.85      243.19     19.33 o 
   0   0  13      208.36      206.70     23.49 o 
   1   0  13      918.58      955.25     41.66 o 
   2   0  13      118.80      136.83     22.06 o 
   3   0  13     1361.52     1370.79     67.10 o 
   4   0  13     5421.89     5251.18    179.31 o 
   5   0  13      225.56      242.99     18.32 o 
   6   0  13       10.74       23.42      8.85 o 
   7   0  13      554.71      612.90     47.26 o 
  -5   1  13      956.13     1027.47     63.60 o 
  -4   1  13       15.19       -2.86     13.65 o 
  -3   1  13       38.10       24.62     16.57 o 
  -2   1  13     1081.53     1067.25     38.48 o 
  -1   1  13     1241.91     1269.75     46.85 o 
   0   1  13       61.92      121.90     36.12 o 
   1   1  13     1776.86     1684.48     73.75 o 
   2   1  13     3670.28     3622.31    130.64 o 
   3   1  13     5160.23     4607.94    158.77 o 
   4   1  13     3932.95     3649.68    110.37 o 
   5   1  13       91.09      102.80     14.48 o 
   6   1  13        1.62       12.57      7.71 o 
   7   1  13      533.76      537.47     29.57 o 
  -5   2  13      298.71      376.12     39.50 o 
  -4   2  13     2506.84     2318.21    102.34 o 
  -3   2  13     3665.51     4024.86    147.97 o 
  -2   2  13     2978.56     3021.26    116.00 o 
  -1   2  13      290.87      299.79     32.41 o 
   0   2  13       22.93       42.46     10.06 o 
   1   2  13      668.05      636.76     39.56 o 
   2   2  13      109.41      124.25     14.06 o 
   3   2  13      304.29      259.34     17.29 o 
   4   2  13     2493.50     2322.51     65.87 o 
   5   2  13     1570.31     1596.77     52.33 o 
   6   2  13     1274.16     1140.81     45.42 o 
   7   2  13      722.31      685.46     72.47 o 
  -4   3  13      624.13      577.71     47.09 o 
  -3   3  13       56.65       40.90     18.15 o 
  -2   3  13     1374.97     1643.29     77.95 o 
  -1   3  13     1907.70     1897.99     55.83 o 
   0   3  13      288.62      310.97     16.30 o 
   1   3  13     1074.82      969.48     34.62 o 
   2   3  13      477.79      457.74     22.96 o 
   3   3  13      106.02      139.12     15.61 o 
   4   3  13     1101.32     1081.65     40.17 o 
   5   3  13      689.77      699.47     32.20 o 
   6   3  13       20.63       19.55     11.17 o 
   7   3  13     1373.35     1321.61     73.05 o 
  -3   4  13       22.25       23.11     17.74 o 
  -2   4  13      113.10      123.76     26.96 o 
  -1   4  13      677.96      654.66     53.48 o 
   0   4  13      110.05      119.74     17.71 o 
   1   4  13      419.38      377.52     29.47 o 
   2   4  13     1420.32     1422.53     47.14 o 
   3   4  13     1895.25     1909.07     83.15 o 
   4   4  13     1653.63     1686.99     78.19 o 
   5   4  13        0.11       15.87     11.79 o 
   6   4  13      759.30      707.95     50.01 o 
   7   4  13       56.07       64.83     18.44 o 
  -3   5  13     1255.37     1312.74     77.95 o 
  -2   5  13     1172.33     1212.53     46.41 o 
  -1   5  13       47.88       84.83     14.25 o 
   0   5  13      351.16      352.78     30.17 o 
   1   5  13      165.97      185.84     26.14 o 
   2   5  13      122.81      104.44     20.13 o 
   3   5  13        8.23        9.04     11.20 o 
   4   5  13     1507.32     1407.15     72.12 o 
   5   5  13     3366.08     3422.70    136.65 o 
   6   5  13      670.02      692.78     51.41 o 
  -1   6  13     2698.00     2823.93     83.74 o 
   0   6  13     2434.11     2517.18    105.03 o 
   1   6  13      851.86      928.33     55.14 o 
   2   6  13      153.34      207.20     30.34 o 
   3   6  13      869.70      935.34     57.82 o 
   4   6  13        0.74       26.61     14.59 o 
   5   6  13      110.85      117.92     26.14 o 
   1   7  13      645.66      828.67     54.32 o 
   2   7  13      798.10      841.28     56.02 o 
   3   7  13      138.95      215.48     33.08 o 
  -2  -5  14       35.39       43.30     18.96 o 
  -1  -5  14      788.02      703.57     48.72 o 
   0  -5  14     4749.83     4566.17    162.09 o 
   1  -5  14     4682.13     4952.38    171.20 o 
  -3  -4  14       27.63       76.61     23.86 o 
  -2  -4  14      208.34      173.53     29.47 o 
  -1  -4  14      141.74      120.32     23.69 o 
   0  -4  14       40.22       55.96     17.39 o 
   1  -4  14      300.52      357.80     29.64 o 
   3  -4  14     1390.52     1324.58     73.87 o 
  -4  -3  14      752.93      778.49     59.69 o 
  -3  -3  14     1713.46     1682.85     86.77 o 
  -2  -3  14      325.92      287.72     32.27 o 
  -1  -3  14      158.00      195.59     28.18 o 
   0  -3  14        0.03        5.54     11.26 o 
   1  -3  14     2329.85     2298.90     90.03 o 
   2  -3  14     3186.75     3212.35    127.90 o 
   3  -3  14     1029.79      934.64     58.12 o 
   4  -3  14      284.35      281.36     32.21 o 
   5  -3  14      313.38      382.07     38.34 o 
  -4  -2  14      388.38      392.75     42.42 o 
  -3  -2  14        0.00        4.87      8.46 o 
  -2  -2  14     1015.04      908.55     57.36 o 
  -1  -2  14     1275.29     1247.40     45.41 o 
   0  -2  14     4905.64     4847.82    117.71 o 
   1  -2  14     9498.16     9250.04    202.55 o 
   2  -2  14     1022.59     1048.53     59.28 o 
   3  -2  14        5.28        5.60     10.62 o 
   4  -2  14      473.00      473.68     39.85 o 
   5  -2  14      747.52      839.88     54.44 o 
  -4  -1  14      137.70      174.64     32.33 o 
  -3  -1  14      250.04      238.18     37.52 o 
  -2  -1  14       54.88       88.98     15.11 o 
  -1  -1  14      299.68      289.18     21.67 o 
   0  -1  14      359.63      376.44     23.28 o 
   1  -1  14     2231.81     2225.28     64.32 o 
   2  -1  14      790.95      725.40     47.73 o 
   3  -1  14     2491.08     2730.39    111.33 o 
   4  -1  14     3565.13     3600.90    137.06 o 
   5  -1  14      686.32      781.88     51.11 o 
   6  -1  14      166.58      236.43     28.42 o 
  -4   0  14      749.73      799.44     54.96 o 
  -3   0  14     1689.39     1835.37     87.87 o 
  -2   0  14      581.75      562.51     28.69 o 
  -1   0  14       58.91       42.59     10.66 o 
   0   0  14      130.62      139.63     16.97 o 
   1   0  14       61.64      113.14     21.01 o 
   2   0  14     3519.86     3422.47    128.43 o 
   3   0  14      672.94      656.37     44.70 o 
   4   0  14      494.81      565.46     41.54 o 
   5   0  14     1796.64     1763.31     81.69 o 
   6   0  14     1103.96     1105.77     61.62 o 
  -4   1  14      145.78      172.71     31.39 o 
  -3   1  14      175.37      268.00     31.22 o 
  -2   1  14     1953.17     1943.84     87.23 o 
  -1   1  14     1095.40     1119.66     40.68 o 
   0   1  14     1847.10     1975.22     62.14 o 
   1   1  14     4820.75     4407.46    154.16 o 
   2   1  14      410.21      349.10     30.34 o 
   3   1  14     1217.19     1050.28     57.30 o 
   4   1  14      694.43      667.51     44.11 o 
   5   1  14      141.81      159.00     26.08 o 
   6   1  14       11.85       27.94      9.43 o 
  -4   2  14      124.89      191.44     34.08 o 
  -3   2  14      564.49      503.44     41.54 o 
  -2   2  14      386.94      375.13     34.25 o 
  -1   2  14      584.14      646.54     69.73 o 
   0   2  14       36.19       35.39      9.97 o 
   1   2  14     1403.95     1340.40     64.59 o 
   2   2  14     4031.04     3529.19    129.65 o 
   3   2  14     2694.14     2490.05    100.48 o 
   4   2  14     4368.78     4216.40    117.60 o 
   5   2  14     1081.86     1155.97     43.49 o 
   6   2  14      220.33      304.92     25.12 o 
   7   2  14       82.42       99.20     15.67 o 
  -3   3  14     2675.68     2806.07    118.45 o 
  -2   3  14     1035.71     1018.95     59.46 o 
  -1   3  14        0.94        4.71      7.20 o 
   0   3  14      122.32      171.95     21.30 o 
   1   3  14      127.33      110.22     20.48 o 
   2   3  14        8.41       11.23      7.52 o 
   3   3  14        6.90       11.33      7.18 o 
   4   3  14     1936.60     1842.29     57.89 o 
   5   3  14     5316.16     5295.85    129.84 o 
   6   3  14      734.00      752.93     49.71 o 
  -3   4  14        0.17        1.98     17.33 o 
  -2   4  14     1606.52     1695.27     84.43 o 
  -1   4  14     1944.94     2074.95     92.37 o 
   1   4  14      904.07      999.95     51.73 o 
   2   4  14       38.88       44.84     13.48 o 
   3   4  14     1485.03     1501.44     51.05 o 
   4   4  14     3210.35     3214.10    124.40 o 
   5   4  14     1431.94     1266.82     67.45 o 
   6   4  14       37.67       46.39     15.93 o 
  -2   5  14      176.31      213.21     36.23 o 
  -1   5  14      149.60      134.04     25.06 o 
   0   5  14       14.03       24.51     12.55 o 
   1   5  14     1459.68     1541.82     73.23 o 
   2   5  14     2540.44     2602.37    106.55 o 
   3   5  14     1700.12     1587.04     77.37 o 
   4   5  14     1907.67     1921.96     89.62 o 
   5   5  14      135.83      147.21     26.37 o 
   0   6  14      363.80      422.91     35.83 o 
   1   6  14      243.44      314.91     30.63 o 
   2   6  14       88.61      118.74     23.46 o 
   3   6  14      180.11      195.94     30.81 o 
   4   6  14      758.07      759.76     53.62 o 
  -2  -4  15      205.21      202.94     32.73 o 
  -1  -4  15        3.59       -6.83     12.78 o 
   0  -4  15     1100.43      995.73     56.54 o 
   1  -4  15     2139.30     2091.29     88.34 o 
  -3  -3  15      433.96      478.52     45.45 o 
  -2  -3  15      224.16      263.80     37.52 o 
  -1  -3  15       94.67      111.39     23.69 o 
   0  -3  15      296.58      293.32     29.52 o 
   1  -3  15       16.35       42.49     25.94 o 
   2  -3  15      819.78      799.09     53.68 o 
   3  -3  15     1225.12     1225.04     69.84 o 
   4  -3  15     1598.82     1706.30     87.23 o 
  -4  -2  15      689.89      716.18     57.65 o 
  -3  -2  15     2324.67     2359.40    110.40 o 
  -2  -2  15     2245.92     2226.17     69.47 o 
  -1  -2  15     2304.65     2378.09    111.30 o 
   0  -2  15       23.01       27.82      9.58 o 
   1  -2  15      614.30      530.86     40.49 o 
   2  -2  15      845.99      878.10     55.26 o 
   3  -2  15        2.11       16.34     13.89 o 
   4  -2  15      528.45      548.25     44.58 o 
   5  -2  15      201.74      200.20     32.33 o 
  -4  -1  15     1755.73     1859.12     94.23 o 
  -3  -1  15      368.33      397.77     40.67 o 
  -2  -1  15      194.68      201.59     21.58 o 
  -1  -1  15      133.99      136.55     18.05 o 
   0  -1  15     1451.60     1486.24     51.55 o 
   1  -1  15     3406.64     3530.35    134.44 o 
   2  -1  15     1690.84     1891.62     87.47 o 
   3  -1  15      414.72      489.61     39.44 o 
   4  -1  15      454.14      500.93     40.79 o 
   5  -1  15      139.53      241.80     29.35 o 
  -4   0  15      186.62      198.21     35.36 o 
  -3   0  15        0.01      -15.52     13.83 o 
  -2   0  15       20.72       32.81     10.02 o 
  -1   0  15       12.91       13.14      9.59 o 
   0   0  15      576.58      591.78     29.72 o 
   1   0  15      572.20      600.41     42.24 o 
   2   0  15     3579.41     3582.17    135.49 o 
   3   0  15     1470.53     1445.77     73.17 o 
   4   0  15     2767.39     2665.33    110.86 o 
   5   0  15      241.05      207.02     30.46 o 
   6   0  15      103.75      114.95     24.74 o 
  -4   1  15     1701.74     1839.57     91.72 o 
  -3   1  15     2827.10     2851.40    118.92 o 
  -2   1  15     1729.28     1824.81     85.01 o 
  -1   1  15      633.89      629.23     29.94 o 
   0   1  15       69.32       56.97     27.16 o 
   1   1  15      832.31      746.87     46.85 o 
   2   1  15     2716.53     2734.00    109.52 o 
   3   1  15      692.31      629.12     43.53 o 
   4   1  15      434.84      420.81     36.23 o 
   5   1  15      261.85      234.56     32.62 o 
   6   1  15       50.52       56.02     18.20 o 
  -3   2  15      238.17      186.08     31.63 o 
  -2   2  15     1103.46     1253.22     67.16 o 
  -1   2  15     1661.84     1662.71     53.17 o 
   0   2  15     2076.57     2211.78     91.67 o 
   1   2  15     3125.61     2889.50    112.85 o 
   2   2  15     1205.58     1148.31     61.03 o 
   3   2  15       30.26       78.25     17.91 o 
   4   2  15       32.23       49.07     16.86 o 
   5   2  15      985.68      972.56     57.59 o 
   6   2  15      118.71      130.67     17.11 o 
  -3   3  15      301.16      412.99     41.43 o 
  -2   3  15      697.04      684.20     49.13 o 
  -1   3  15      141.46      111.51     24.74 o 
   0   3  15       10.41       25.15     12.02 o 
   1   3  15      103.10      160.28     24.97 o 
   2   3  15     1152.94     1088.62     58.76 o 
   3   3  15     2563.76     2350.36     99.19 o 
   4   3  15     1325.25     1385.57     55.11 o 
   5   3  15      952.33      970.81     40.76 o 
   6   3  15       12.97       25.61     10.02 o 
  -2   4  15      524.08      529.58     45.92 o 
   1   4  15        0.25       22.41     13.13 o 
   2   4  15      815.22      772.18     33.63 o 
   3   4  15      667.58      735.28     55.37 o 
   4   4  15      674.79      637.90     32.18 o 
   5   4  15     1750.67     1741.25     83.79 o 
   1   5  15     1957.16     2163.23     93.30 o 
   2   5  15      707.35      688.69     46.62 o 
   3   5  15      265.57      315.44     31.57 o 
   4   5  15      492.31      501.98     42.01 o 
   5   5  15        3.22        4.14     12.90 o 
   1   6  15       47.10       70.14     19.55 o 
   2   6  15      757.18      834.28     54.32 o 
   3   6  15      923.53     1021.11     62.49 o 
  -2  -3  16      149.55      173.41     33.73 o 
  -1  -3  16      424.61      448.12     27.78 o 
   0  -3  16     2782.57     2762.24     80.26 o 
   1  -3  16     4030.75     3737.08    145.23 o 
   2  -3  16     1011.65      933.88     59.63 o 
   3  -3  16        0.25        7.64     13.07 o 
  -3  -2  16      527.45      636.30     54.50 o 
  -2  -2  16      127.96      193.47     22.56 o 
  -1  -2  16     1399.73     1379.11     51.32 o 
   0  -2  16      382.34      360.99     27.51 o 
   1  -2  16      698.58      637.70     45.92 o 
   2  -2  16     1120.84     1141.89     65.99 o 
   3  -2  16      641.23      694.88     50.76 o 
   4  -2  16      968.50      855.40     57.47 o 
  -3  -1  16     1075.40     1093.64     68.50 o 
  -2  -1  16     1244.16     1411.64     52.14 o 
  -1  -1  16      215.87      249.66     21.80 o 
   0  -1  16      210.23      220.81     20.86 o 
   1  -1  16       53.81       50.76     17.04 o 
   2  -1  16      479.06      500.40     40.38 o 
   3  -1  16      344.97      289.82     31.80 o 
   4  -1  16      256.57      244.37     30.40 o 
   5  -1  16      743.90      693.48     51.06 o 
  -3   0  16       34.99       28.94     19.31 o 
  -2   0  16        2.72       24.16     18.26 o 
  -1   0  16      133.78      160.63     19.17 o 
   0   0  16      840.70      834.57     51.29 o 
   1   0  16     1370.46     1368.99     70.02 o 
   2   0  16     1052.01     1129.23     62.78 o 
   3   0  16      244.28      287.84     31.68 o 
   4   0  16       46.36       43.12     16.16 o 
   5   0  16      327.72      254.05     30.17 o 
  -3   1  16      154.67      229.84     34.83 o 
  -2   1  16      405.97      498.53     41.72 o 
  -1   1  16        7.04       11.59     11.14 o 
   0   1  16       18.16       26.37     12.55 o 
   1   1  16      530.23      511.95     38.92 o 
   2   1  16     2723.24     2552.54    106.08 o 
   3   1  16     4686.48     4306.86    157.89 o 
   4   1  16     1229.64     1115.17     63.25 o 
   5   1  16     1362.83     1275.69     69.79 o 
  -3   2  16     2135.85     2373.70    107.19 o 
  -2   2  16     2300.20     2642.28    111.45 o 
  -1   2  16      963.11     1042.94     40.55 o 
   0   2  16       20.45       36.76     14.82 o 
   1   2  16       16.42       29.17     13.95 o 
   2   2  16     1113.59     1043.52     59.11 o 
   3   2  16       64.65       78.83     18.85 o 
   4   2  16      635.62      526.48     41.66 o 
   5   2  16      382.11      386.80     36.70 o 
  -2   3  16        1.52       37.69     20.89 o 
   0   3  16      351.55      376.12     32.62 o 
   1   3  16      702.43      732.11     47.32 o 
   2   3  16      276.16      283.99     29.47 o 
   3   3  16      287.26      246.29     27.77 o 
   4   3  16       17.65       50.47     16.86 o 
   5   3  16       53.25       38.92     17.39 o 
   0   4  16       73.62      109.64     21.59 o 
   1   4  16      419.66      399.81     34.78 o 
   2   4  16     2159.28     2165.45     96.33 o 
   3   4  16     3882.43     3813.58    146.28 o 
   4   4  16     1831.29     1803.10     87.82 o 
   5   4  16      394.24      413.75     36.00 o 
   3   5  16        4.99        3.62     12.49 o 
  -1  -2  17     1427.99     1414.47     76.55 o 
   0  -2  17     3373.61     3543.66    139.22 o 
   1  -2  17     5781.53     5930.78    208.31 o 
   2  -2  17     1954.51     1950.84     93.48 o 
   3  -2  17      567.43      559.33     46.85 o 
  -2  -1  17        3.22       27.65     10.98 o 
  -1  -1  17      764.95      801.53     37.97 o 
   0  -1  17     1985.71     2246.97     99.78 o 
   1  -1  17       57.06       64.48     18.20 o 
   2  -1  17      315.40      315.79     32.85 o 
   3  -1  17       38.99       40.32     17.21 o 
   4  -1  17      558.66      548.77     45.86 o 
  -2   0  17     1065.81     1244.70     71.71 o 
  -1   0  17       95.26      117.30     17.36 o 
   0   0  17       27.95       28.88     14.06 o 
   1   0  17       85.71       74.69     19.43 o 
   2   0  17      304.60      285.68     30.28 o 
   3   0  17      505.67      521.35     43.18 o 
   4   0  17       36.41       57.65     19.14 o 
  -2   1  17      173.29      247.81     36.99 o 
  -1   1  17      829.93      837.02     50.76 o 
   0   1  17     3430.95     3520.03    134.14 o 
   1   1  17     6750.43     6581.31    221.73 o 
   2   1  17     1470.58     1355.86     71.13 o 
   3   1  17      387.17      321.39     32.09 o 
   4   1  17       34.45       67.63     19.02 o 
  -2   2  17        0.54       17.85     17.62 o 
   0   2  17      448.17      448.41     36.88 o 
   1   2  17      300.77      335.39     32.56 o 
   2   2  17     2941.70     2788.74    115.41 o 
   3   2  17      707.03      655.90     46.74 o 
   4   2  17      782.38      637.70     47.32 o 
   0   3  17       12.62       43.06     16.40 o 
   1   3  17      350.04      361.82     33.73 o 
   2   3  17      127.38      163.90     28.82 o 
   3   3  17      285.03      279.26     30.34 o 
   4   3  17       24.53       33.03     14.12 o 
   0   4  17      226.08      279.03     28.88 o 
   1   4  17     1860.19     1806.55     85.77 o 
   2   4  17      421.26      433.30     38.22 o 
   3   4  17      124.49      143.60     27.19 o 
   0  -1  18     2322.66     2463.21    107.36 o 
   1  -1  18      832.41      846.53     55.08 o 
   2  -1  18      345.75      342.22     33.96 o 
  -1   0  18      254.53      335.33     32.33 o 
   0   0  18      329.28      312.23     32.27 o 
   1   0  18       13.12        8.46     12.02 o 
   2   0  18        2.84       12.55     13.13 o 
   3   0  18       28.84       47.96     15.46 o 
  -1   1  18     1134.04     1187.40     63.48 o 
   0   1  18       81.33      105.55     22.11 o 
   1   1  18       86.64       87.99     20.54 o 
   2   1  18      113.06      133.21     25.73 o 
   3   1  18      290.78      236.26     28.77 o 
   0   2  18     3101.54     3246.78    128.02 o 
   1   2  18     4488.08     4512.66    166.24 o 
   2   2  18     1427.67     1312.15     71.13 o 
   3   2  18      503.32      494.68     40.96 o 
   1   3  18        7.90       31.74     13.95 o 
   2   3  18      197.00      204.98     31.92 o 
                                                 
